# Supplementary material for: Comparison of stool collection and storage on Whatman FTA Elute cards versus frozen stool for enteropathogen detection using the TaqMan Array Card PCR assay
Source: PLoS One. 2018 Aug 30;13(8):e0202178. doi: 10.1371/journal.pone.0202178 (PMC6117160; doi:10.1371/journal.pone.0202178)
Supplement: S3 Table — (XLSX) [file pone.0202178.s005.xlsx]

## Sheet: TreatTD_Taqman_dataset
Obs	Adenovirus_40_41	Cryptosporidium	EAEC_aaiC	EAEC_aatA	EAEC_aggR	EPEC_bfpA	EPEC_eae	ETEC_LT	ETEC_STh	ETEC_STp	Norovirus_GI	Norovirus_GII	O157_H7	Shigella_EIEC	STEC_stx1	STEC_stx2	noro_gi_stool	noro_gii_stool	adenovirus_stool	shigella_stool	epec_eae_stool	epec_bfpa_stool	eaec_aaic_stool	eaec_aata_stool	crypto_stool	stx1_stool	stx2_stool	lt_stool	sth_stool	stp_stool	stool	noro_gi_CARD	noro_gii_CARD	adenovirus_CARD	shigella_CARD	epec_eae_CARD	epec_bfpa_CARD	eaec_aaic_CARD	eaec_aata_CARD	crypto_CARD	stx1_CARD	stx2_CARD	lt_CARD	sth_CARD	stp_CARD	card
1	Undetermined	Undetermined	30.36	29.156	29.111	Undetermined	Undetermined	31.988	Undetermined	Undetermined	Undetermined	Undetermined	Undetermined	Undetermined	Undetermined	Undetermined	.	.	.	.	.	.	30.36	29.156	.	.	.	31.988	.	.	1	.	.	.	.	.	.	.	.	.	.	.	.	.	.	.
2	Undetermined	Undetermined	24.43	23.246	23.131	Undetermined	30.123	24.542	28.037	Undetermined	Undetermined	Undetermined	Undetermined	Undetermined	Undetermined	Undetermined	.	.	.	.	30.123	.	24.43	23.246	.	.	.	24.542	28.037	.	1	.	.	.	.	.	.	.	.	.	.	.	.	.	.	.
3	Undetermined	Undetermined	Undetermined	Undetermined	Undetermined	Undetermined	Undetermined	Undetermined	Undetermined	Undetermined	Undetermined	26.286	Undetermined	Undetermined	Undetermined	Undetermined	.	26.286	.	.	.	.	.	.	.	.	.	.	.	.	1	.	.	.	.	.	.	.	.	.	.	.	.	.	.	.
4	Undetermined	Undetermined	Undetermined	Undetermined	Undetermined	Undetermined	Undetermined	Undetermined	Undetermined	Undetermined	Undetermined	Undetermined	Undetermined	Undetermined	Undetermined	Undetermined	.	.	.	.	.	.	.	.	.	.	.	.	.	.	1	.	.	.	.	.	.	.	.	.	.	.	.	.	.	.
5	Undetermined	Undetermined	Undetermined	Undetermined	Undetermined	Undetermined	Undetermined	Undetermined	Undetermined	Undetermined	Undetermined	Undetermined	Undetermined	Undetermined	Undetermined	Undetermined	.	.	.	.	.	.	.	.	.	.	.	.	.	.	1	.	.	.	.	.	.	.	.	.	.	.	.	.	.	.
6	Undetermined	Undetermined	Undetermined	Undetermined	Undetermined	Undetermined	Undetermined	Undetermined	25.001	Undetermined	Undetermined	Undetermined	Undetermined	Undetermined	Undetermined	Undetermined	.	.	.	.	.	.	.	.	.	.	.	.	25.001	.	1	.	.	.	.	.	.	.	.	.	.	.	.	.	.	.
7	Undetermined	Undetermined	34.632	33.433	Undetermined	Undetermined	Undetermined	30.926	Undetermined	Undetermined	Undetermined	Undetermined	Undetermined	Undetermined	Undetermined	Undetermined	.	.	.	.	.	.	34.632	33.433	.	.	.	30.926	.	.	1	.	.	.	.	.	.	.	.	.	.	.	.	.	.	.
8	Undetermined	Undetermined	Undetermined	Undetermined	Undetermined	Undetermined	Undetermined	Undetermined	Undetermined	Undetermined	Undetermined	Undetermined	Undetermined	Undetermined	Undetermined	Undetermined	.	.	.	.	.	.	.	.	.	.	.	.	.	.	1	.	.	.	.	.	.	.	.	.	.	.	.	.	.	.
9	Undetermined	Undetermined	Undetermined	Undetermined	Undetermined	Undetermined	28.974	Undetermined	Undetermined	Undetermined	Undetermined	Undetermined	Undetermined	Undetermined	Undetermined	Undetermined	.	.	.	.	28.974	.	.	.	.	.	.	.	.	.	1	.	.	.	.	.	.	.	.	.	.	.	.	.	.	.
10	Undetermined	Undetermined	Undetermined	Undetermined	Undetermined	Undetermined	Undetermined	28.852	30.374	Undetermined	Undetermined	Undetermined	Undetermined	Undetermined	Undetermined	Undetermined	.	.	.	.	.	.	.	.	.	.	.	28.852	30.374	.	1	.	.	.	.	.	.	.	.	.	.	.	.	.	.	.
11	Undetermined	Undetermined	Undetermined	Undetermined	Undetermined	Undetermined	Undetermined	Undetermined	Undetermined	Undetermined	Undetermined	Undetermined	Undetermined	Undetermined	Undetermined	Undetermined	.	.	.	.	.	.	.	.	.	.	.	.	.	.	1	.	.	.	.	.	.	.	.	.	.	.	.	.	.	.
12	Undetermined	Undetermined	Undetermined	Undetermined	Undetermined	Undetermined	Undetermined	Undetermined	Undetermined	Undetermined	Undetermined	Undetermined	Undetermined	Undetermined	Undetermined	Undetermined	.	.	.	.	.	.	.	.	.	.	.	.	.	.	1	.	.	.	.	.	.	.	.	.	.	.	.	.	.	.
13	Undetermined	Undetermined	Undetermined	Undetermined	Undetermined	Undetermined	Undetermined	Undetermined	Undetermined	Undetermined	25.838	Undetermined	Undetermined	Undetermined	Undetermined	Undetermined	25.838	.	.	.	.	.	.	.	.	.	.	.	.	.	1	.	.	.	.	.	.	.	.	.	.	.	.	.	.	.
14	Undetermined	Undetermined	Undetermined	Undetermined	Undetermined	Undetermined	Undetermined	Undetermined	Undetermined	Undetermined	Undetermined	Undetermined	Undetermined	Undetermined	Undetermined	Undetermined	.	.	.	.	.	.	.	.	.	.	.	.	.	.	1	.	.	.	.	.	.	.	.	.	.	.	.	.	.	.
15	Undetermined	Undetermined	Undetermined	Undetermined	Undetermined	Undetermined	Undetermined	29.047	30.707	32.462	Undetermined	Undetermined	Undetermined	Undetermined	Undetermined	Undetermined	.	.	.	.	.	.	.	.	.	.	.	29.047	30.707	32.462	1	.	.	.	.	.	.	.	.	.	.	.	.	.	.	.
16	Undetermined	Undetermined	Undetermined	35.852	33.524	Undetermined	35.564	Undetermined	Undetermined	Undetermined	Undetermined	Undetermined	Undetermined	Undetermined	Undetermined	Undetermined	.	.	.	.	.	.	.	.	.	.	.	.	.	.	1	.	.	.	.	.	.	.	.	.	.	.	.	.	.	.
17	Undetermined	Undetermined	23.99	Undetermined	21.671	Undetermined	Undetermined	Undetermined	Undetermined	Undetermined	Undetermined	Undetermined	Undetermined	Undetermined	Undetermined	Undetermined	.	.	.	.	.	.	23.99	.	.	.	.	.	.	.	1	.	.	.	.	.	.	.	.	.	.	.	.	.	.	.
18	Undetermined	Undetermined	Undetermined	Undetermined	Undetermined	Undetermined	Undetermined	Undetermined	Undetermined	Undetermined	Undetermined	Undetermined	Undetermined	Undetermined	Undetermined	Undetermined	.	.	.	.	.	.	.	.	.	.	.	.	.	.	1	.	.	.	.	.	.	.	.	.	.	.	.	.	.	.
19	Undetermined	Undetermined	Undetermined	Undetermined	35.849	Undetermined	Undetermined	Undetermined	Undetermined	Undetermined	25.855	Undetermined	Undetermined	Undetermined	Undetermined	Undetermined	25.855	.	.	.	.	.	.	.	.	.	.	.	.	.	1	.	.	.	.	.	.	.	.	.	.	.	.	.	.	.
20	Undetermined	Undetermined	34.715	Undetermined	Undetermined	Undetermined	Undetermined	30.609	31.483	Undetermined	Undetermined	Undetermined	Undetermined	Undetermined	Undetermined	Undetermined	.	.	.	.	.	.	34.715	.	.	.	.	30.609	31.483	.	1	.	.	.	.	.	.	.	.	.	.	.	.	.	.	.
21	Undetermined	Undetermined	Undetermined	Undetermined	Undetermined	Undetermined	Undetermined	31.507	32.101	Undetermined	37.87	Undetermined	Undetermined	Undetermined	Undetermined	Undetermined	.	.	.	.	.	.	.	.	.	.	.	31.507	32.101	.	1	.	.	.	.	.	.	.	.	.	.	.	.	.	.	.
22	Undetermined	Undetermined	Undetermined	Undetermined	Undetermined	Undetermined	Undetermined	Undetermined	28.985	Undetermined	Undetermined	Undetermined	Undetermined	Undetermined	Undetermined	Undetermined	.	.	.	.	.	.	.	.	.	.	.	.	28.985	.	1	.	.	.	.	.	.	.	.	.	.	.	.	.	.	.
23	Undetermined	Undetermined	Undetermined	Undetermined	Undetermined	Undetermined	Undetermined	Undetermined	Undetermined	Undetermined	Undetermined	Undetermined	Undetermined	Undetermined	Undetermined	Undetermined	.	.	.	.	.	.	.	.	.	.	.	.	.	.	1	.	.	.	.	.	.	.	.	.	.	.	.	.	.	.
24	Undetermined	Undetermined	Undetermined	Undetermined	Undetermined	Undetermined	Undetermined	Undetermined	33.057	Undetermined	Undetermined	Undetermined	Undetermined	Undetermined	Undetermined	Undetermined	.	.	.	.	.	.	.	.	.	.	.	.	33.057	.	1	.	.	.	.	.	.	.	.	.	.	.	.	.	.	.
25	Undetermined	Undetermined	Undetermined	Undetermined	Undetermined	Undetermined	Undetermined	Undetermined	Undetermined	Undetermined	Undetermined	28.402	Undetermined	Undetermined	Undetermined	Undetermined	.	28.402	.	.	.	.	.	.	.	.	.	.	.	.	1	.	.	.	.	.	.	.	.	.	.	.	.	.	.	.
26	Undetermined	Undetermined	29.67	Undetermined	24.723	Undetermined	25.518	Undetermined	Undetermined	Undetermined	Undetermined	Undetermined	Undetermined	Undetermined	Undetermined	Undetermined	.	.	.	.	25.518	.	29.67	.	.	.	.	.	.	.	1	.	.	.	.	.	.	.	.	.	.	.	.	.	.	.
27	Undetermined	Undetermined	Undetermined	Undetermined	Undetermined	Undetermined	Undetermined	Undetermined	Undetermined	Undetermined	Undetermined	22.518	Undetermined	Undetermined	Undetermined	Undetermined	.	22.518	.	.	.	.	.	.	.	.	.	.	.	.	1	.	.	.	.	.	.	.	.	.	.	.	.	.	.	.
28	Undetermined	Undetermined	Undetermined	Undetermined	Undetermined	Undetermined	Undetermined	Undetermined	Undetermined	Undetermined	Undetermined	Undetermined	Undetermined	Undetermined	Undetermined	Undetermined	.	.	.	.	.	.	.	.	.	.	.	.	.	.	1	.	.	.	.	.	.	.	.	.	.	.	.	.	.	.
29	Undetermined	Undetermined	Undetermined	33.685	32.711	Undetermined	26.255	Undetermined	Undetermined	26.155	Undetermined	Undetermined	Undetermined	Undetermined	Undetermined	Undetermined	.	.	.	.	26.255	.	.	33.685	.	.	.	.	.	26.155	1	.	.	.	.	.	.	.	.	.	.	.	.	.	.	.
30	Undetermined	Undetermined	Undetermined	Undetermined	Undetermined	Undetermined	Undetermined	Undetermined	Undetermined	Undetermined	Undetermined	Undetermined	Undetermined	Undetermined	Undetermined	Undetermined	.	.	.	.	.	.	.	.	.	.	.	.	.	.	1	.	.	.	.	.	.	.	.	.	.	.	.	.	.	.
31	Undetermined	Undetermined	Undetermined	Undetermined	Undetermined	Undetermined	36.135	24.108	24.597	Undetermined	Undetermined	25.908	Undetermined	Undetermined	Undetermined	Undetermined	.	25.908	.	.	.	.	.	.	.	.	.	24.108	24.597	.	1	.	.	.	.	.	.	.	.	.	.	.	.	.	.	.
32	Undetermined	Undetermined	Undetermined	Undetermined	Undetermined	Undetermined	Undetermined	Undetermined	Undetermined	Undetermined	Undetermined	Undetermined	Undetermined	Undetermined	Undetermined	Undetermined	.	.	.	.	.	.	.	.	.	.	.	.	.	.	1	.	.	.	.	.	.	.	.	.	.	.	.	.	.	.
33	Undetermined	Undetermined	33.804	Undetermined	Undetermined	35.248	Undetermined	28.366	Undetermined	19.57	Undetermined	Undetermined	Undetermined	Undetermined	Undetermined	Undetermined	.	.	.	.	.	.	33.804	.	.	.	.	28.366	.	19.57	1	.	.	.	.	.	.	.	.	.	.	.	.	.	.	.
34	Undetermined	Undetermined	24.055	28.302	25.493	Undetermined	25.625	35.166	Undetermined	23.893	Undetermined	Undetermined	Undetermined	Undetermined	33.86	Undetermined	.	.	.	.	25.625	.	24.055	28.302	.	33.86	.	.	.	23.893	1	.	.	.	.	.	.	.	.	.	.	.	.	.	.	.
35	Undetermined	Undetermined	Undetermined	Undetermined	Undetermined	Undetermined	Undetermined	Undetermined	Undetermined	Undetermined	Undetermined	Undetermined	Undetermined	Undetermined	Undetermined	Undetermined	.	.	.	.	.	.	.	.	.	.	.	.	.	.	1	.	.	.	.	.	.	.	.	.	.	.	.	.	.	.
36	Undetermined	Undetermined	34.734	Undetermined	Undetermined	Undetermined	Undetermined	33.379	Undetermined	Undetermined	Undetermined	24.271	Undetermined	Undetermined	Undetermined	Undetermined	.	24.271	.	.	.	.	34.734	.	.	.	.	33.379	.	.	1	.	.	.	.	.	.	.	.	.	.	.	.	.	.	.
37	Undetermined	Undetermined	Undetermined	Undetermined	Undetermined	Undetermined	Undetermined	Undetermined	Undetermined	23.582	Undetermined	Undetermined	Undetermined	Undetermined	Undetermined	Undetermined	.	.	.	.	.	.	.	.	.	.	.	.	.	23.582	1	.	.	.	.	.	.	.	.	.	.	.	.	.	.	.
38	Undetermined	Undetermined	22.681	22.111	22.613	Undetermined	28.443	Undetermined	Undetermined	Undetermined	Undetermined	Undetermined	Undetermined	Undetermined	Undetermined	Undetermined	.	.	.	.	28.443	.	22.681	22.111	.	.	.	.	.	.	1	.	.	.	.	.	.	.	.	.	.	.	.	.	.	.
39	Undetermined	Undetermined	Undetermined	Undetermined	Undetermined	Undetermined	Undetermined	24.361	Undetermined	35.021	Undetermined	Undetermined	Undetermined	Undetermined	Undetermined	Undetermined	.	.	.	.	.	.	.	.	.	.	.	24.361	.	.	1	.	.	.	.	.	.	.	.	.	.	.	.	.	.	.
40	Undetermined	Undetermined	Undetermined	Undetermined	34.383	Undetermined	34.597	25.754	Undetermined	Undetermined	Undetermined	Undetermined	Undetermined	Undetermined	Undetermined	Undetermined	.	.	.	.	34.597	.	.	.	.	.	.	25.754	.	.	1	.	.	.	.	.	.	.	.	.	.	.	.	.	.	.
41	Undetermined	Undetermined	Undetermined	Undetermined	Undetermined	Undetermined	34.849	30.051	Undetermined	Undetermined	Undetermined	Undetermined	Undetermined	Undetermined	Undetermined	Undetermined	.	.	.	.	34.849	.	.	.	.	.	.	30.051	.	.	1	.	.	.	.	.	.	.	.	.	.	.	.	.	.	.
42	Undetermined	Undetermined	Undetermined	Undetermined	Undetermined	Undetermined	Undetermined	Undetermined	Undetermined	Undetermined	Undetermined	Undetermined	Undetermined	Undetermined	Undetermined	Undetermined	.	.	.	.	.	.	.	.	.	.	.	.	.	.	1	.	.	.	.	.	.	.	.	.	.	.	.	.	.	.
43	Undetermined	Undetermined	Undetermined	Undetermined	Undetermined	Undetermined	Undetermined	Undetermined	Undetermined	Undetermined	Undetermined	Undetermined	Undetermined	Undetermined	Undetermined	Undetermined	.	.	.	.	.	.	.	.	.	.	.	.	.	.	1	.	.	.	.	.	.	.	.	.	.	.	.	.	.	.
44	Undetermined	Undetermined	Undetermined	Undetermined	Undetermined	Undetermined	33.088	Undetermined	Undetermined	Undetermined	Undetermined	Undetermined	Undetermined	Undetermined	Undetermined	Undetermined	.	.	.	.	33.088	.	.	.	.	.	.	.	.	.	1	.	.	.	.	.	.	.	.	.	.	.	.	.	.	.
45	Undetermined	Undetermined	30.85	Undetermined	Undetermined	Undetermined	35.06	Undetermined	Undetermined	22.811	Undetermined	Undetermined	Undetermined	Undetermined	Undetermined	Undetermined	.	.	.	.	.	.	30.85	.	.	.	.	.	.	22.811	1	.	.	.	.	.	.	.	.	.	.	.	.	.	.	.
46	Undetermined	Undetermined	Undetermined	Undetermined	Undetermined	Undetermined	Undetermined	Undetermined	Undetermined	Undetermined	Undetermined	Undetermined	Undetermined	Undetermined	Undetermined	Undetermined	.	.	.	.	.	.	.	.	.	.	.	.	.	.	1	.	.	.	.	.	.	.	.	.	.	.	.	.	.	.
47	Undetermined	Undetermined	Undetermined	Undetermined	33.306	Undetermined	Undetermined	Undetermined	Undetermined	Undetermined	Undetermined	Undetermined	Undetermined	Undetermined	Undetermined	Undetermined	.	.	.	.	.	.	.	.	.	.	.	.	.	.	1	.	.	.	.	.	.	.	.	.	.	.	.	.	.	.
48	Undetermined	Undetermined	33.239	33.404	31.71	27.082	28.344	Undetermined	Undetermined	Undetermined	Undetermined	Undetermined	Undetermined	Undetermined	Undetermined	Undetermined	.	.	.	.	28.344	27.082	33.239	33.404	.	.	.	.	.	.	1	.	.	.	.	.	.	.	.	.	.	.	.	.	.	.
49	Undetermined	Undetermined	26.852	Undetermined	22.702	Undetermined	34.694	Undetermined	Undetermined	Undetermined	Undetermined	Undetermined	Undetermined	Undetermined	Undetermined	Undetermined	.	.	.	.	34.694	.	26.852	.	.	.	.	.	.	.	1	.	.	.	.	.	.	.	.	.	.	.	.	.	.	.
50	Undetermined	32.848	30.763	Undetermined	28.805	Undetermined	23.118	Undetermined	Undetermined	Undetermined	Undetermined	Undetermined	Undetermined	Undetermined	Undetermined	Undetermined	.	.	.	.	23.118	.	30.763	.	32.848	.	.	.	.	.	1	.	.	.	.	.	.	.	.	.	.	.	.	.	.	.
51	Undetermined	Undetermined	Undetermined	31.385	Undetermined	Undetermined	34.981	Undetermined	Undetermined	Undetermined	Undetermined	Undetermined	Undetermined	Undetermined	Undetermined	Undetermined	.	.	.	.	34.981	.	.	31.385	.	.	.	.	.	.	1	.	.	.	.	.	.	.	.	.	.	.	.	.	.	.
52	Undetermined	Undetermined	20.633	Undetermined	Undetermined	Undetermined	Undetermined	Undetermined	Undetermined	Undetermined	Undetermined	Undetermined	Undetermined	Undetermined	Undetermined	Undetermined	.	.	.	.	.	.	20.633	.	.	.	.	.	.	.	1	.	.	.	.	.	.	.	.	.	.	.	.	.	.	.
53	Undetermined	Undetermined	Undetermined	Undetermined	Undetermined	Undetermined	Undetermined	Undetermined	Undetermined	Undetermined	Undetermined	Undetermined	Undetermined	Undetermined	Undetermined	Undetermined	.	.	.	.	.	.	.	.	.	.	.	.	.	.	1	.	.	.	.	.	.	.	.	.	.	.	.	.	.	.
54	Undetermined	Undetermined	Undetermined	Undetermined	Undetermined	Undetermined	Undetermined	Undetermined	33.704	Undetermined	Undetermined	Undetermined	Undetermined	Undetermined	Undetermined	Undetermined	.	.	.	.	.	.	.	.	.	.	.	.	33.704	.	1	.	.	.	.	.	.	.	.	.	.	.	.	.	.	.
55	Undetermined	Undetermined	Undetermined	36.231	33.347	Undetermined	Undetermined	Undetermined	30.862	Undetermined	Undetermined	Undetermined	Undetermined	Undetermined	Undetermined	Undetermined	.	.	.	.	.	.	.	.	.	.	.	.	30.862	.	1	.	.	.	.	.	.	.	.	.	.	.	.	.	.	.
56	Undetermined	Undetermined	Undetermined	Undetermined	Undetermined	Undetermined	Undetermined	Undetermined	Undetermined	Undetermined	Undetermined	Undetermined	Undetermined	Undetermined	Undetermined	Undetermined	.	.	.	.	.	.	.	.	.	.	.	.	.	.	1	.	.	.	.	.	.	.	.	.	.	.	.	.	.	.
57	Undetermined	Undetermined	Undetermined	Undetermined	Undetermined	Undetermined	Undetermined	Undetermined	Undetermined	Undetermined	25.266	Undetermined	Undetermined	Undetermined	Undetermined	Undetermined	25.266	.	.	.	.	.	.	.	.	.	.	.	.	.	1	.	.	.	.	.	.	.	.	.	.	.	.	.	.	.
58	Undetermined	Undetermined	Undetermined	Undetermined	Undetermined	Undetermined	Undetermined	Undetermined	Undetermined	Undetermined	Undetermined	Undetermined	Undetermined	Undetermined	Undetermined	Undetermined	.	.	.	.	.	.	.	.	.	.	.	.	.	.	1	.	.	.	.	.	.	.	.	.	.	.	.	.	.	.
59	Undetermined	27.082	Undetermined	Undetermined	Undetermined	Undetermined	Undetermined	Undetermined	Undetermined	Undetermined	Undetermined	Undetermined	Undetermined	Undetermined	Undetermined	Undetermined	.	.	.	.	.	.	.	.	27.082	.	.	.	.	.	1	.	.	.	.	.	.	.	.	.	.	.	.	.	.	.
60	Undetermined	Undetermined	Undetermined	Undetermined	Undetermined	Undetermined	Undetermined	Undetermined	Undetermined	Undetermined	Undetermined	Undetermined	Undetermined	Undetermined	Undetermined	Undetermined	.	.	.	.	.	.	.	.	.	.	.	.	.	.	1	.	.	.	.	.	.	.	.	.	.	.	.	.	.	.
61	Undetermined	Undetermined	Undetermined	Undetermined	Undetermined	Undetermined	Undetermined	Undetermined	Undetermined	Undetermined	Undetermined	Undetermined	Undetermined	Undetermined	Undetermined	Undetermined	.	.	.	.	.	.	.	.	.	.	.	.	.	.	1	.	.	.	.	.	.	.	.	.	.	.	.	.	.	.
62	Undetermined	Undetermined	24.022	Undetermined	Undetermined	Undetermined	Undetermined	Undetermined	Undetermined	Undetermined	Undetermined	Undetermined	Undetermined	Undetermined	Undetermined	Undetermined	.	.	.	.	.	.	24.022	.	.	.	.	.	.	.	1	.	.	.	.	.	.	.	.	.	.	.	.	.	.	.
63	Undetermined	Undetermined	34.39	Undetermined	Undetermined	Undetermined	Undetermined	Undetermined	Undetermined	Undetermined	Undetermined	31.442	Undetermined	Undetermined	Undetermined	Undetermined	.	31.442	.	.	.	.	34.39	.	.	.	.	.	.	.	1	.	.	.	.	.	.	.	.	.	.	.	.	.	.	.
64	Undetermined	Undetermined	Undetermined	Undetermined	Undetermined	Undetermined	Undetermined	Undetermined	Undetermined	Undetermined	Undetermined	Undetermined	Undetermined	Undetermined	Undetermined	Undetermined	.	.	.	.	.	.	.	.	.	.	.	.	.	.	1	.	.	.	.	.	.	.	.	.	.	.	.	.	.	.
65	Undetermined	Undetermined	Undetermined	Undetermined	Undetermined	Undetermined	Undetermined	Undetermined	Undetermined	Undetermined	Undetermined	31.857	Undetermined	Undetermined	Undetermined	Undetermined	.	31.857	.	.	.	.	.	.	.	.	.	.	.	.	1	.	.	.	.	.	.	.	.	.	.	.	.	.	.	.
66	Undetermined	Undetermined	Undetermined	Undetermined	Undetermined	Undetermined	Undetermined	Undetermined	Undetermined	Undetermined	Undetermined	Undetermined	Undetermined	Undetermined	Undetermined	Undetermined	.	.	.	.	.	.	.	.	.	.	.	.	.	.	1	.	.	.	.	.	.	.	.	.	.	.	.	.	.	.
67	Undetermined	Undetermined	Undetermined	Undetermined	Undetermined	Undetermined	Undetermined	Undetermined	Undetermined	Undetermined	Undetermined	Undetermined	Undetermined	Undetermined	Undetermined	Undetermined	.	.	.	.	.	.	.	.	.	.	.	.	.	.	1	.	.	.	.	.	.	.	.	.	.	.	.	.	.	.
68	Undetermined	Undetermined	Undetermined	Undetermined	Undetermined	Undetermined	Undetermined	Undetermined	Undetermined	Undetermined	Undetermined	Undetermined	Undetermined	Undetermined	Undetermined	Undetermined	.	.	.	.	.	.	.	.	.	.	.	.	.	.	1	.	.	.	.	.	.	.	.	.	.	.	.	.	.	.
69	Undetermined	Undetermined	Undetermined	Undetermined	Undetermined	Undetermined	Undetermined	Undetermined	Undetermined	Undetermined	Undetermined	Undetermined	Undetermined	Undetermined	Undetermined	Undetermined	.	.	.	.	.	.	.	.	.	.	.	.	.	.	1	.	.	.	.	.	.	.	.	.	.	.	.	.	.	.
70	Undetermined	Undetermined	37.343	Undetermined	Undetermined	Undetermined	30.732	Undetermined	Undetermined	27.484	Undetermined	Undetermined	Undetermined	Undetermined	Undetermined	Undetermined	.	.	.	.	30.732	.	.	.	.	.	.	.	.	27.484	1	.	.	.	.	.	.	.	.	.	.	.	.	.	.	.
71	Undetermined	Undetermined	27.184	Undetermined	Undetermined	Undetermined	24.328	Undetermined	Undetermined	21.099	Undetermined	Undetermined	Undetermined	Undetermined	Undetermined	Undetermined	.	.	.	.	24.328	.	27.184	.	.	.	.	.	.	21.099	1	.	.	.	.	.	.	.	.	.	.	.	.	.	.	.
72	Undetermined	Undetermined	Undetermined	Undetermined	Undetermined	Undetermined	35.045	Undetermined	Undetermined	26.314	Undetermined	Undetermined	Undetermined	Undetermined	Undetermined	Undetermined	.	.	.	.	.	.	.	.	.	.	.	.	.	26.314	1	.	.	.	.	.	.	.	.	.	.	.	.	.	.	.
73	Undetermined	Undetermined	Undetermined	Undetermined	Undetermined	Undetermined	Undetermined	Undetermined	Undetermined	Undetermined	Undetermined	Undetermined	Undetermined	Undetermined	Undetermined	Undetermined	.	.	.	.	.	.	.	.	.	.	.	.	.	.	1	.	.	.	.	.	.	.	.	.	.	.	.	.	.	.
74	Undetermined	Undetermined	Undetermined	Undetermined	Undetermined	Undetermined	Undetermined	Undetermined	Undetermined	Undetermined	Undetermined	Undetermined	Undetermined	Undetermined	Undetermined	Undetermined	.	.	.	.	.	.	.	.	.	.	.	.	.	.	1	.	.	.	.	.	.	.	.	.	.	.	.	.	.	.
75	Undetermined	Undetermined	Undetermined	Undetermined	Undetermined	Undetermined	Undetermined	Undetermined	Undetermined	36.527	Undetermined	Undetermined	Undetermined	Undetermined	Undetermined	Undetermined	.	.	.	.	.	.	.	.	.	.	.	.	.	.	1	.	.	.	.	.	.	.	.	.	.	.	.	.	.	.
76	Undetermined	Undetermined	Undetermined	Undetermined	Undetermined	Undetermined	Undetermined	28.438	Undetermined	Undetermined	Undetermined	Undetermined	Undetermined	Undetermined	Undetermined	Undetermined	.	.	.	.	.	.	.	.	.	.	.	28.438	.	.	1	.	.	.	.	.	.	.	.	.	.	.	.	.	.	.
77	Undetermined	Undetermined	Undetermined	Undetermined	34.907	Undetermined	Undetermined	32.817	Undetermined	Undetermined	Undetermined	Undetermined	Undetermined	Undetermined	Undetermined	Undetermined	.	.	.	.	.	.	.	.	.	.	.	32.817	.	.	1	.	.	.	.	.	.	.	.	.	.	.	.	.	.	.
78	Undetermined	Undetermined	31.102	32.806	33.101	Undetermined	34.134	31.234	Undetermined	Undetermined	Undetermined	Undetermined	Undetermined	Undetermined	Undetermined	Undetermined	.	.	.	.	34.134	.	31.102	32.806	.	.	.	31.234	.	.	1	.	.	.	.	.	.	.	.	.	.	.	.	.	.	.
79	Undetermined	Undetermined	Undetermined	Undetermined	Undetermined	Undetermined	Undetermined	24.446	Undetermined	Undetermined	Undetermined	32.589	Undetermined	Undetermined	Undetermined	Undetermined	.	32.589	.	.	.	.	.	.	.	.	.	24.446	.	.	1	.	.	.	.	.	.	.	.	.	.	.	.	.	.	.
80	Undetermined	Undetermined	Undetermined	Undetermined	Undetermined	Undetermined	28.728	Undetermined	Undetermined	Undetermined	Undetermined	Undetermined	Undetermined	Undetermined	Undetermined	Undetermined	.	.	.	.	28.728	.	.	.	.	.	.	.	.	.	1	.	.	.	.	.	.	.	.	.	.	.	.	.	.	.
81	Undetermined	Undetermined	Undetermined	Undetermined	Undetermined	Undetermined	Undetermined	Undetermined	Undetermined	Undetermined	Undetermined	Undetermined	Undetermined	Undetermined	Undetermined	Undetermined	.	.	.	.	.	.	.	.	.	.	.	.	.	.	1	.	.	.	.	.	.	.	.	.	.	.	.	.	.	.
82	Undetermined	Undetermined	Undetermined	Undetermined	Undetermined	Undetermined	Undetermined	Undetermined	Undetermined	Undetermined	Undetermined	Undetermined	Undetermined	23.06	Undetermined	Undetermined	.	.	.	23.06	.	.	.	.	.	.	.	.	.	.	1	.	.	.	.	.	.	.	.	.	.	.	.	.	.	.
83	Undetermined	Undetermined	Undetermined	Undetermined	Undetermined	Undetermined	Undetermined	Undetermined	Undetermined	Undetermined	Undetermined	Undetermined	Undetermined	Undetermined	Undetermined	Undetermined	.	.	.	.	.	.	.	.	.	.	.	.	.	.	1	.	.	.	.	.	.	.	.	.	.	.	.	.	.	.
84	Undetermined	Undetermined	Undetermined	Undetermined	Undetermined	Undetermined	34.99	Undetermined	Undetermined	Undetermined	Undetermined	Undetermined	Undetermined	26.336	Undetermined	Undetermined	.	.	.	26.336	34.99	.	.	.	.	.	.	.	.	.	1	.	.	.	.	.	.	.	.	.	.	.	.	.	.	.
85	Undetermined	Undetermined	Undetermined	Undetermined	Undetermined	Undetermined	28.348	Undetermined	Undetermined	Undetermined	Undetermined	Undetermined	Undetermined	Undetermined	Undetermined	Undetermined	.	.	.	.	28.348	.	.	.	.	.	.	.	.	.	1	.	.	.	.	.	.	.	.	.	.	.	.	.	.	.
86	Undetermined	Undetermined	Undetermined	Undetermined	Undetermined	Undetermined	32.87	Undetermined	Undetermined	Undetermined	Undetermined	Undetermined	Undetermined	21.408	Undetermined	Undetermined	.	.	.	21.408	32.87	.	.	.	.	.	.	.	.	.	1	.	.	.	.	.	.	.	.	.	.	.	.	.	.	.
87	Undetermined	Undetermined	Undetermined	Undetermined	Undetermined	Undetermined	Undetermined	Undetermined	Undetermined	Undetermined	Undetermined	Undetermined	Undetermined	27.276	Undetermined	Undetermined	.	.	.	27.276	.	.	.	.	.	.	.	.	.	.	1	.	.	.	.	.	.	.	.	.	.	.	.	.	.	.
88	Undetermined	Undetermined	Undetermined	Undetermined	Undetermined	Undetermined	Undetermined	Undetermined	Undetermined	Undetermined	Undetermined	Undetermined	Undetermined	29.227	Undetermined	Undetermined	.	.	.	29.227	.	.	.	.	.	.	.	.	.	.	1	.	.	.	.	.	.	.	.	.	.	.	.	.	.	.
89	Undetermined	Undetermined	Undetermined	Undetermined	Undetermined	Undetermined	Undetermined	Undetermined	Undetermined	Undetermined	Undetermined	Undetermined	Undetermined	25.815	Undetermined	Undetermined	.	.	.	25.815	.	.	.	.	.	.	.	.	.	.	1	.	.	.	.	.	.	.	.	.	.	.	.	.	.	.
90	Undetermined	Undetermined	Undetermined	Undetermined	Undetermined	Undetermined	Undetermined	Undetermined	Undetermined	Undetermined	Undetermined	Undetermined	Undetermined	Undetermined	Undetermined	Undetermined	.	.	.	.	.	.	.	.	.	.	.	.	.	.	1	.	.	.	.	.	.	.	.	.	.	.	.	.	.	.
91	Undetermined	Undetermined	27.909	26.319	24.404	Undetermined	25.001	Undetermined	Undetermined	Undetermined	Undetermined	Undetermined	Undetermined	25.98	Undetermined	Undetermined	.	.	.	25.98	25.001	.	27.909	26.319	.	.	.	.	.	.	1	.	.	.	.	.	.	.	.	.	.	.	.	.	.	.
92	Undetermined	Undetermined	Undetermined	Undetermined	Undetermined	Undetermined	26.186	Undetermined	Undetermined	Undetermined	Undetermined	Undetermined	Undetermined	Undetermined	Undetermined	Undetermined	.	.	.	.	26.186	.	.	.	.	.	.	.	.	.	1	.	.	.	.	.	.	.	.	.	.	.	.	.	.	.
93	Undetermined	Undetermined	Undetermined	Undetermined	Undetermined	Undetermined	28.146	Undetermined	Undetermined	Undetermined	Undetermined	Undetermined	Undetermined	Undetermined	Undetermined	Undetermined	.	.	.	.	28.146	.	.	.	.	.	.	.	.	.	1	.	.	.	.	.	.	.	.	.	.	.	.	.	.	.
94	Undetermined	Undetermined	Undetermined	Undetermined	Undetermined	Undetermined	Undetermined	Undetermined	Undetermined	Undetermined	Undetermined	Undetermined	Undetermined	Undetermined	Undetermined	Undetermined	.	.	.	.	.	.	.	.	.	.	.	.	.	.	1	.	.	.	.	.	.	.	.	.	.	.	.	.	.	.
95	Undetermined	Undetermined	24.176	Undetermined	21.518	Undetermined	31.896	19.974	20.959	Undetermined	Undetermined	Undetermined	Undetermined	Undetermined	Undetermined	Undetermined	.	.	.	.	31.896	.	24.176	.	.	.	.	19.974	20.959	.	1	.	.	.	.	.	.	.	.	.	.	.	.	.	.	.
96	Undetermined	Undetermined	Undetermined	Undetermined	Undetermined	Undetermined	25.547	Undetermined	Undetermined	Undetermined	Undetermined	30.92	Undetermined	Undetermined	Undetermined	Undetermined	.	30.92	.	.	25.547	.	.	.	.	.	.	.	.	.	1	.	.	.	.	.	.	.	.	.	.	.	.	.	.	.
97	Undetermined	Undetermined	Undetermined	Undetermined	Undetermined	Undetermined	Undetermined	Undetermined	Undetermined	23.878	Undetermined	Undetermined	Undetermined	Undetermined	Undetermined	Undetermined	.	.	.	.	.	.	.	.	.	.	.	.	.	23.878	1	.	.	.	.	.	.	.	.	.	.	.	.	.	.	.
98	Undetermined	Undetermined	Undetermined	Undetermined	Undetermined	Undetermined	Undetermined	Undetermined	Undetermined	Undetermined	Undetermined	Undetermined	Undetermined	23.361	Undetermined	Undetermined	.	.	.	23.361	.	.	.	.	.	.	.	.	.	.	1	.	.	.	.	.	.	.	.	.	.	.	.	.	.	.
99	Undetermined	Undetermined	29.234	Undetermined	24.013	Undetermined	Undetermined	Undetermined	Undetermined	Undetermined	Undetermined	Undetermined	Undetermined	34.932	Undetermined	Undetermined	.	.	.	34.932	.	.	29.234	.	.	.	.	.	.	.	1	.	.	.	.	.	.	.	.	.	.	.	.	.	.	.
100	Undetermined	Undetermined	Undetermined	Undetermined	Undetermined	Undetermined	26.43	Undetermined	Undetermined	Undetermined	Undetermined	Undetermined	Undetermined	Undetermined	Undetermined	Undetermined	.	.	.	.	26.43	.	.	.	.	.	.	.	.	.	1	.	.	.	.	.	.	.	.	.	.	.	.	.	.	.
101	Undetermined	Undetermined	Undetermined	31.644	Undetermined	Undetermined	Undetermined	Undetermined	Undetermined	Undetermined	Undetermined	Undetermined	Undetermined	Undetermined	Undetermined	Undetermined	.	.	.	.	.	.	.	31.644	.	.	.	.	.	.	1	.	.	.	.	.	.	.	.	.	.	.	.	.	.	.
102	Undetermined	Undetermined	Undetermined	36.824	Undetermined	Undetermined	Undetermined	33.121	Undetermined	22.687	Undetermined	Undetermined	Undetermined	Undetermined	Undetermined	Undetermined	.	.	.	.	.	.	.	.	.	.	.	33.121	.	22.687	1	.	.	.	.	.	.	.	.	.	.	.	.	.	.	.
103	Undetermined	Undetermined	Undetermined	Undetermined	Undetermined	Undetermined	Undetermined	20.101	21.197	36.047	Undetermined	Undetermined	Undetermined	27.612	Undetermined	Undetermined	.	.	.	27.612	.	.	.	.	.	.	.	20.101	21.197	.	1	.	.	.	.	.	.	.	.	.	.	.	.	.	.	.
104	Undetermined	Undetermined	Undetermined	Undetermined	Undetermined	Undetermined	32.16	Undetermined	Undetermined	Undetermined	Undetermined	Undetermined	Undetermined	Undetermined	Undetermined	Undetermined	.	.	.	.	32.16	.	.	.	.	.	.	.	.	.	1	.	.	.	.	.	.	.	.	.	.	.	.	.	.	.
105	Undetermined	Undetermined	Undetermined	Undetermined	Undetermined	Undetermined	23.085	Undetermined	Undetermined	Undetermined	Undetermined	Undetermined	Undetermined	Undetermined	31.246	32.998	.	.	.	.	23.085	.	.	.	.	31.246	32.998	.	.	.	1	.	.	.	.	.	.	.	.	.	.	.	.	.	.	.
106	Undetermined	Undetermined	Undetermined	Undetermined	Undetermined	Undetermined	Undetermined	Undetermined	Undetermined	Undetermined	Undetermined	Undetermined	Undetermined	Undetermined	Undetermined	Undetermined	.	.	.	.	.	.	.	.	.	.	.	.	.	.	1	.	.	.	.	.	.	.	.	.	.	.	.	.	.	.
107	Undetermined	Undetermined	21.624	25.183	19.78	Undetermined	24.121	Undetermined	Undetermined	Undetermined	Undetermined	Undetermined	Undetermined	Undetermined	Undetermined	Undetermined	.	.	.	.	24.121	.	21.624	25.183	.	.	.	.	.	.	1	.	.	.	.	.	.	.	.	.	.	.	.	.	.	.
108	Undetermined	Undetermined	Undetermined	Undetermined	Undetermined	Undetermined	26.999	Undetermined	Undetermined	Undetermined	Undetermined	35.982	Undetermined	Undetermined	Undetermined	Undetermined	.	.	.	.	26.999	.	.	.	.	.	.	.	.	.	1	.	.	.	.	.	.	.	.	.	.	.	.	.	.	.
109	Undetermined	Undetermined	Undetermined	35.392	Undetermined	Undetermined	34.463	Undetermined	Undetermined	Undetermined	Undetermined	Undetermined	Undetermined	Undetermined	Undetermined	Undetermined	.	.	.	.	34.463	.	.	.	.	.	.	.	.	.	1	.	.	.	.	.	.	.	.	.	.	.	.	.	.	.
110	Undetermined	Undetermined	Undetermined	Undetermined	Undetermined	Undetermined	34.842	Undetermined	Undetermined	Undetermined	Undetermined	19.157	Undetermined	Undetermined	Undetermined	Undetermined	.	19.157	.	.	34.842	.	.	.	.	.	.	.	.	.	1	.	.	.	.	.	.	.	.	.	.	.	.	.	.	.
111	31.138	Undetermined	26.183	26.322	23.892	Undetermined	Undetermined	20.651	21.894	Undetermined	Undetermined	Undetermined	Undetermined	Undetermined	Undetermined	Undetermined	.	.	31.138	.	.	.	26.183	26.322	.	.	.	20.651	21.894	.	1	.	.	.	.	.	.	.	.	.	.	.	.	.	.	.
112	32.065	Undetermined	Undetermined	24.118	23.21	Undetermined	28.524	Undetermined	21.906	Undetermined	Undetermined	36.165	Undetermined	Undetermined	Undetermined	Undetermined	.	.	32.065	.	28.524	.	.	24.118	.	.	.	.	21.906	.	1	.	.	.	.	.	.	.	.	.	.	.	.	.	.	.
113	30.686	Undetermined	24.836	Undetermined	22.706	Undetermined	26.217	32.853	19.197	Undetermined	Undetermined	Undetermined	25.797	Undetermined	Undetermined	Undetermined	.	.	30.686	.	26.217	.	24.836	.	.	.	.	32.853	19.197	.	1	.	.	.	.	.	.	.	.	.	.	.	.	.	.	.
114	33.161	Undetermined	30.983	31.818	31.839	Undetermined	Undetermined	Undetermined	Undetermined	Undetermined	Undetermined	Undetermined	Undetermined	Undetermined	Undetermined	Undetermined	.	.	33.161	.	.	.	30.983	31.818	.	.	.	.	.	.	1	.	.	.	.	.	.	.	.	.	.	.	.	.	.	.
115	29.961	28.398	Undetermined	Undetermined	Undetermined	Undetermined	Undetermined	34.95	34.583	Undetermined	Undetermined	Undetermined	Undetermined	Undetermined	Undetermined	Undetermined	.	.	29.961	.	.	.	.	.	28.398	.	.	34.95	34.583	.	1	.	.	.	.	.	.	.	.	.	.	.	.	.	.	.
116	35.212	Undetermined	Undetermined	Undetermined	Undetermined	Undetermined	Undetermined	Undetermined	Undetermined	Undetermined	Undetermined	Undetermined	Undetermined	Undetermined	Undetermined	Undetermined	.	.	.	.	.	.	.	.	.	.	.	.	.	.	1	.	.	.	.	.	.	.	.	.	.	.	.	.	.	.
117	36.775	Undetermined	Undetermined	Undetermined	Undetermined	Undetermined	34.352	Undetermined	Undetermined	35.539	Undetermined	Undetermined	Undetermined	Undetermined	34.143	Undetermined	.	.	.	.	34.352	.	.	.	.	34.143	.	.	.	.	1	.	.	.	.	.	.	.	.	.	.	.	.	.	.	.
118	Undetermined	Undetermined	Undetermined	Undetermined	Undetermined	Undetermined	Undetermined	Undetermined	Undetermined	Undetermined	Undetermined	Undetermined	Undetermined	Undetermined	Undetermined	Undetermined	.	.	.	.	.	.	.	.	.	.	.	.	.	.	1	.	.	.	.	.	.	.	.	.	.	.	.	.	.	.
119	10.513	Undetermined	29.865	Undetermined	Undetermined	Undetermined	Undetermined	Undetermined	Undetermined	35.018	Undetermined	Undetermined	Undetermined	Undetermined	Undetermined	Undetermined	.	.	10.513	.	.	.	29.865	.	.	.	.	.	.	.	1	.	.	.	.	.	.	.	.	.	.	.	.	.	.	.
120	25.575	Undetermined	27.23	Undetermined	25.864	Undetermined	Undetermined	Undetermined	Undetermined	Undetermined	Undetermined	Undetermined	Undetermined	Undetermined	Undetermined	Undetermined	.	.	25.575	.	.	.	27.23	.	.	.	.	.	.	.	1	.	.	.	.	.	.	.	.	.	.	.	.	.	.	.
121	28.794	Undetermined	30.186	35.882	28.999	Undetermined	Undetermined	Undetermined	Undetermined	Undetermined	Undetermined	Undetermined	Undetermined	Undetermined	Undetermined	Undetermined	.	.	28.794	.	.	.	30.186	.	.	.	.	.	.	.	1	.	.	.	.	.	.	.	.	.	.	.	.	.	.	.
122	Undetermined	Undetermined	Undetermined	Undetermined	Undetermined	Undetermined	Undetermined	Undetermined	Undetermined	Undetermined	Undetermined	Undetermined	Undetermined	Undetermined	Undetermined	Undetermined	.	.	.	.	.	.	.	.	.	.	.	.	.	.	1	.	.	.	.	.	.	.	.	.	.	.	.	.	.	.
123	32.978	Undetermined	28.516	Undetermined	25.408	Undetermined	Undetermined	Undetermined	Undetermined	25.467	Undetermined	Undetermined	Undetermined	Undetermined	Undetermined	Undetermined	.	.	32.978	.	.	.	28.516	.	.	.	.	.	.	25.467	1	.	.	.	.	.	.	.	.	.	.	.	.	.	.	.
124	Undetermined	Undetermined	Undetermined	Undetermined	Undetermined	Undetermined	Undetermined	Undetermined	Undetermined	32.375	Undetermined	Undetermined	Undetermined	Undetermined	Undetermined	Undetermined	.	.	.	.	.	.	.	.	.	.	.	.	.	32.375	1	.	.	.	.	.	.	.	.	.	.	.	.	.	.	.
125	32.503	Undetermined	20.924	26.747	21.422	Undetermined	Undetermined	Undetermined	Undetermined	21.394	Undetermined	Undetermined	Undetermined	Undetermined	Undetermined	Undetermined	.	.	32.503	.	.	.	20.924	26.747	.	.	.	.	.	21.394	1	.	.	.	.	.	.	.	.	.	.	.	.	.	.	.
126	33.287	Undetermined	30.751	35.391	Undetermined	Undetermined	Undetermined	24.596	25.745	22.321	Undetermined	Undetermined	Undetermined	Undetermined	Undetermined	Undetermined	.	.	33.287	.	.	.	30.751	.	.	.	.	24.596	25.745	22.321	1	.	.	.	.	.	.	.	.	.	.	.	.	.	.	.
127	Undetermined	Undetermined	18.894	27.724	22.336	Undetermined	26.239	Undetermined	21.343	22.242	Undetermined	Undetermined	Undetermined	Undetermined	Undetermined	Undetermined	.	.	.	.	26.239	.	18.894	27.724	.	.	.	.	21.343	22.242	1	.	.	.	.	.	.	.	.	.	.	.	.	.	.	.
128	22.312	Undetermined	Undetermined	31.801	32.907	Undetermined	33.694	Undetermined	35.975	Undetermined	Undetermined	35.865	Undetermined	Undetermined	Undetermined	Undetermined	.	.	22.312	.	33.694	.	.	31.801	.	.	.	.	.	.	1	.	.	.	.	.	.	.	.	.	.	.	.	.	.	.
129	16.668	Undetermined	34.936	Undetermined	Undetermined	Undetermined	Undetermined	Undetermined	Undetermined	Undetermined	Undetermined	Undetermined	Undetermined	Undetermined	Undetermined	Undetermined	.	.	16.668	.	.	.	34.936	.	.	.	.	.	.	.	1	.	.	.	.	.	.	.	.	.	.	.	.	.	.	.
130	32.524	28.624	Undetermined	38.209	Undetermined	Undetermined	Undetermined	29.301	Undetermined	Undetermined	Undetermined	Undetermined	Undetermined	Undetermined	Undetermined	Undetermined	.	.	32.524	.	.	.	.	.	28.624	.	.	29.301	.	.	1	.	.	.	.	.	.	.	.	.	.	.	.	.	.	.
131	30.995	Undetermined	Undetermined	Undetermined	Undetermined	Undetermined	25.141	Undetermined	Undetermined	Undetermined	Undetermined	Undetermined	Undetermined	Undetermined	Undetermined	Undetermined	.	.	30.995	.	25.141	.	.	.	.	.	.	.	.	.	1	.	.	.	.	.	.	.	.	.	.	.	.	.	.	.
132	32.841	Undetermined	28.052	27.019	26.289	Undetermined	Undetermined	Undetermined	37.668	Undetermined	Undetermined	Undetermined	Undetermined	Undetermined	Undetermined	Undetermined	.	.	32.841	.	.	.	28.052	27.019	.	.	.	.	.	.	1	.	.	.	.	.	.	.	.	.	.	.	.	.	.	.
133	Undetermined	Undetermined	Undetermined	Undetermined	Undetermined	Undetermined	Undetermined	Undetermined	24.444	Undetermined	Undetermined	Undetermined	Undetermined	Undetermined	Undetermined	Undetermined	.	.	.	.	.	.	.	.	.	.	.	.	24.444	.	1	.	.	.	.	.	.	.	.	.	.	.	.	.	.	.
134	Undetermined	Undetermined	39.813	27.889	33.918	Undetermined	Undetermined	25.475	Undetermined	26.587	Undetermined	Undetermined	Undetermined	28.903	Undetermined	Undetermined	.	.	.	28.903	.	.	.	27.889	.	.	.	25.475	.	26.587	1	.	.	.	.	.	.	.	.	.	.	.	.	.	.	.
135	Undetermined	Undetermined	24.327	Undetermined	23.694	Undetermined	Undetermined	Undetermined	Undetermined	Undetermined	Undetermined	Undetermined	Undetermined	Undetermined	Undetermined	Undetermined	.	.	.	.	.	.	24.327	.	.	.	.	.	.	.	1	.	.	.	.	.	.	.	.	.	.	.	.	.	.	.
136	Undetermined	Undetermined	Undetermined	Undetermined	Undetermined	Undetermined	Undetermined	20.606	22.116	Undetermined	Undetermined	Undetermined	Undetermined	16.998	Undetermined	Undetermined	.	.	.	16.998	.	.	.	.	.	.	.	20.606	22.116	.	1	.	.	.	.	.	.	.	.	.	.	.	.	.	.	.
137	32.949	Undetermined	22.813	Undetermined	18.903	Undetermined	Undetermined	Undetermined	Undetermined	19.592	Undetermined	Undetermined	Undetermined	27.035	Undetermined	Undetermined	.	.	32.949	27.035	.	.	22.813	.	.	.	.	.	.	19.592	1	.	.	.	.	.	.	.	.	.	.	.	.	.	.	.
138	Undetermined	Undetermined	32.567	31.724	31.786	Undetermined	33.46	31.279	Undetermined	35.951	21.053	27.494	Undetermined	Undetermined	Undetermined	Undetermined	21.053	27.494	.	.	33.46	.	32.567	31.724	.	.	.	31.279	.	.	1	.	.	.	.	.	.	.	.	.	.	.	.	.	.	.
139	33.093	Undetermined	23.463	Undetermined	Undetermined	Undetermined	32.737	Undetermined	Undetermined	33.819	Undetermined	Undetermined	Undetermined	Undetermined	30.559	Undetermined	.	.	33.093	.	32.737	.	23.463	.	.	30.559	.	.	.	33.819	1	.	.	.	.	.	.	.	.	.	.	.	.	.	.	.
140	32.825	Undetermined	Undetermined	Undetermined	Undetermined	Undetermined	29.408	Undetermined	Undetermined	Undetermined	Undetermined	Undetermined	Undetermined	22.442	Undetermined	Undetermined	.	.	32.825	22.442	29.408	.	.	.	.	.	.	.	.	.	1	.	.	.	.	.	.	.	.	.	.	.	.	.	.	.
141	33.42	Undetermined	35.572	Undetermined	34.353	Undetermined	Undetermined	Undetermined	Undetermined	23.342	25.658	Undetermined	Undetermined	Undetermined	Undetermined	Undetermined	25.658	.	33.42	.	.	.	.	.	.	.	.	.	.	23.342	1	.	.	.	.	.	.	.	.	.	.	.	.	.	.	.
142	33.508	Undetermined	Undetermined	33.999	33.974	Undetermined	16.927	33.203	Undetermined	22.035	27.894	Undetermined	Undetermined	20.966	28.896	Undetermined	27.894	.	33.508	20.966	16.927	.	.	33.999	.	28.896	.	33.203	.	22.035	1	.	.	.	.	.	.	.	.	.	.	.	.	.	.	.
143	Undetermined	Undetermined	Undetermined	Undetermined	Undetermined	Undetermined	Undetermined	Undetermined	Undetermined	36.14	Undetermined	Undetermined	Undetermined	Undetermined	Undetermined	Undetermined	.	.	.	.	.	.	.	.	.	.	.	.	.	.	1	.	.	.	.	.	.	.	.	.	.	.	.	.	.	.
144	Undetermined	Undetermined	Undetermined	Undetermined	Undetermined	Undetermined	Undetermined	Undetermined	Undetermined	Undetermined	Undetermined	Undetermined	Undetermined	Undetermined	Undetermined	Undetermined	.	.	.	.	.	.	.	.	.	.	.	.	.	.	1	.	.	.	.	.	.	.	.	.	.	.	.	.	.	.
145	Undetermined	28.587	Undetermined	Undetermined	Undetermined	Undetermined	Undetermined	Undetermined	Undetermined	36.685	Undetermined	Undetermined	Undetermined	Undetermined	Undetermined	Undetermined	.	.	.	.	.	.	.	.	28.587	.	.	.	.	.	1	.	.	.	.	.	.	.	.	.	.	.	.	.	.	.
146	Undetermined	Undetermined	Undetermined	Undetermined	Undetermined	Undetermined	Undetermined	Undetermined	Undetermined	Undetermined	Undetermined	Undetermined	Undetermined	Undetermined	Undetermined	Undetermined	.	.	.	.	.	.	.	.	.	.	.	.	.	.	1	.	.	.	.	.	.	.	.	.	.	.	.	.	.	.
147	32.931	Undetermined	Undetermined	Undetermined	37.504	Undetermined	33.886	Undetermined	Undetermined	Undetermined	Undetermined	Undetermined	Undetermined	Undetermined	Undetermined	Undetermined	.	.	32.931	.	33.886	.	.	.	.	.	.	.	.	.	1	.	.	.	.	.	.	.	.	.	.	.	.	.	.	.
148	32.122	Undetermined	Undetermined	Undetermined	Undetermined	Undetermined	Undetermined	Undetermined	Undetermined	Undetermined	25.853	Undetermined	Undetermined	Undetermined	Undetermined	Undetermined	25.853	.	32.122	.	.	.	.	.	.	.	.	.	.	.	1	.	.	.	.	.	.	.	.	.	.	.	.	.	.	.
149	Undetermined	Undetermined	Undetermined	Undetermined	Undetermined	Undetermined	Undetermined	Undetermined	Undetermined	Undetermined	34.427	Undetermined	Undetermined	Undetermined	Undetermined	Undetermined	34.427	.	.	.	.	.	.	.	.	.	.	.	.	.	1	.	.	.	.	.	.	.	.	.	.	.	.	.	.	.
150	Undetermined	Undetermined	35.539	Undetermined	Undetermined	Undetermined	28.321	Undetermined	Undetermined	Undetermined	Undetermined	Undetermined	Undetermined	Undetermined	Undetermined	Undetermined	.	.	.	.	28.321	.	.	.	.	.	.	.	.	.	1	.	.	.	.	.	.	.	.	.	.	.	.	.	.	.
151	32.478	Undetermined	Undetermined	Undetermined	Undetermined	Undetermined	Undetermined	Undetermined	Undetermined	36.07	Undetermined	Undetermined	Undetermined	Undetermined	Undetermined	Undetermined	.	.	32.478	.	.	.	.	.	.	.	.	.	.	.	1	.	.	.	.	.	.	.	.	.	.	.	.	.	.	.
152	Undetermined	Undetermined	25.89	Undetermined	23.141	Undetermined	23.671	Undetermined	Undetermined	Undetermined	Undetermined	Undetermined	Undetermined	Undetermined	Undetermined	Undetermined	.	.	.	.	23.671	.	25.89	.	.	.	.	.	.	.	1	.	.	.	.	.	.	.	.	.	.	.	.	.	.	.
153	33.385	Undetermined	Undetermined	37.219	35.599	Undetermined	36.795	Undetermined	Undetermined	36.45	Undetermined	24.931	Undetermined	Undetermined	Undetermined	Undetermined	.	24.931	33.385	.	.	.	.	.	.	.	.	.	.	.	1	.	.	.	.	.	.	.	.	.	.	.	.	.	.	.
154	Undetermined	Undetermined	29.671	38.338	27.627	Undetermined	36.525	Undetermined	Undetermined	Undetermined	Undetermined	Undetermined	Undetermined	Undetermined	Undetermined	Undetermined	.	.	.	.	.	.	29.671	.	.	.	.	.	.	.	1	.	.	.	.	.	.	.	.	.	.	.	.	.	.	.
155	33.183	Undetermined	23.966	Undetermined	27.181	33.763	26.194	Undetermined	Undetermined	20.073	Undetermined	Undetermined	Undetermined	Undetermined	Undetermined	Undetermined	.	.	33.183	.	26.194	33.763	23.966	.	.	.	.	.	.	20.073	1	.	.	.	.	.	.	.	.	.	.	.	.	.	.	.
156	31.561	Undetermined	Undetermined	Undetermined	21.504	Undetermined	Undetermined	Undetermined	Undetermined	Undetermined	Undetermined	Undetermined	Undetermined	Undetermined	34.493	Undetermined	.	.	31.561	.	.	.	.	.	.	34.493	.	.	.	.	1	.	.	.	.	.	.	.	.	.	.	.	.	.	.	.
157	Undetermined	Undetermined	Undetermined	Undetermined	20.761	Undetermined	Undetermined	Undetermined	Undetermined	Undetermined	Undetermined	Undetermined	Undetermined	Undetermined	Undetermined	Undetermined	.	.	.	.	.	.	.	.	.	.	.	.	.	.	1	.	.	.	.	.	.	.	.	.	.	.	.	.	.	.
158	Undetermined	Undetermined	Undetermined	35.849	Undetermined	Undetermined	Undetermined	Undetermined	Undetermined	Undetermined	Undetermined	Undetermined	Undetermined	Undetermined	Undetermined	Undetermined	.	.	.	.	.	.	.	.	.	.	.	.	.	.	1	.	.	.	.	.	.	.	.	.	.	.	.	.	.	.
159	Undetermined	Undetermined	Undetermined	Undetermined	Undetermined	Undetermined	Undetermined	Undetermined	23.332	Undetermined	Undetermined	Undetermined	Undetermined	Undetermined	Undetermined	Undetermined	.	.	.	.	.	.	.	.	.	.	.	.	23.332	.	1	.	.	.	.	.	.	.	.	.	.	.	.	.	.	.
160	Undetermined	27.501	Undetermined	Undetermined	36.547	Undetermined	Undetermined	Undetermined	Undetermined	Undetermined	Undetermined	29.943	Undetermined	Undetermined	Undetermined	Undetermined	.	29.943	.	.	.	.	.	.	27.501	.	.	.	.	.	1	.	.	.	.	.	.	.	.	.	.	.	.	.	.	.
161	Undetermined	Undetermined	Undetermined	Undetermined	Undetermined	Undetermined	Undetermined	Undetermined	Undetermined	Undetermined	Undetermined	Undetermined	Undetermined	Undetermined	Undetermined	Undetermined	.	.	.	.	.	.	.	.	.	.	.	.	.	.	1	.	.	.	.	.	.	.	.	.	.	.	.	.	.	.
162	Undetermined	Undetermined	Undetermined	Undetermined	Undetermined	Undetermined	Undetermined	Undetermined	Undetermined	Undetermined	28.771	Undetermined	Undetermined	Undetermined	Undetermined	Undetermined	28.771	.	.	.	.	.	.	.	.	.	.	.	.	.	1	.	.	.	.	.	.	.	.	.	.	.	.	.	.	.
163	Undetermined	Undetermined	Undetermined	Undetermined	Undetermined	Undetermined	Undetermined	Undetermined	37.091	Undetermined	Undetermined	Undetermined	Undetermined	17.366	Undetermined	Undetermined	.	.	.	17.366	.	.	.	.	.	.	.	.	.	.	1	.	.	.	.	.	.	.	.	.	.	.	.	.	.	.
164	Undetermined	Undetermined	Undetermined	Undetermined	Undetermined	Undetermined	Undetermined	Undetermined	30.602	Undetermined	21.563	Undetermined	Undetermined	Undetermined	Undetermined	Undetermined	21.563	.	.	.	.	.	.	.	.	.	.	.	30.602	.	1	.	.	.	.	.	.	.	.	.	.	.	.	.	.	.
165	33.65	Undetermined	Undetermined	Undetermined	Undetermined	Undetermined	27.62	Undetermined	20.248	Undetermined	Undetermined	Undetermined	Undetermined	36.279	Undetermined	Undetermined	.	.	33.65	.	27.62	.	.	.	.	.	.	.	20.248	.	1	.	.	.	.	.	.	.	.	.	.	.	.	.	.	.
166	Undetermined	Undetermined	Undetermined	Undetermined	Undetermined	Undetermined	Undetermined	Undetermined	Undetermined	Undetermined	Undetermined	Undetermined	Undetermined	Undetermined	Undetermined	Undetermined	.	.	.	.	.	.	.	.	.	.	.	.	.	.	1	.	.	.	.	.	.	.	.	.	.	.	.	.	.	.
167	Undetermined	Undetermined	Undetermined	Undetermined	Undetermined	Undetermined	Undetermined	Undetermined	Undetermined	Undetermined	Undetermined	Undetermined	Undetermined	20.461	Undetermined	Undetermined	.	.	.	20.461	.	.	.	.	.	.	.	.	.	.	1	.	.	.	.	.	.	.	.	.	.	.	.	.	.	.
168	Undetermined	Undetermined	Undetermined	Undetermined	Undetermined	Undetermined	Undetermined	Undetermined	Undetermined	Undetermined	Undetermined	Undetermined	Undetermined	Undetermined	Undetermined	Undetermined	.	.	.	.	.	.	.	.	.	.	.	.	.	.	1	.	.	.	.	.	.	.	.	.	.	.	.	.	.	.
169	Undetermined	Undetermined	Undetermined	Undetermined	Undetermined	Undetermined	30.727	Undetermined	Undetermined	Undetermined	Undetermined	Undetermined	Undetermined	Undetermined	31.463	Undetermined	.	.	.	.	30.727	.	.	.	.	31.463	.	.	.	.	1	.	.	.	.	.	.	.	.	.	.	.	.	.	.	.
170	Undetermined	Undetermined	20.72	Undetermined	19.99	Undetermined	Undetermined	33.889	35.071	Undetermined	Undetermined	Undetermined	Undetermined	Undetermined	Undetermined	Undetermined	.	.	.	.	.	.	20.72	.	.	.	.	33.889	.	.	1	.	.	.	.	.	.	.	.	.	.	.	.	.	.	.
171	Undetermined	Undetermined	Undetermined	Undetermined	37.608	Undetermined	Undetermined	Undetermined	Undetermined	Undetermined	Undetermined	Undetermined	Undetermined	34.665	Undetermined	Undetermined	.	.	.	34.665	.	.	.	.	.	.	.	.	.	.	1	.	.	.	.	.	.	.	.	.	.	.	.	.	.	.
172	Undetermined	Undetermined	21.579	Undetermined	21.574	Undetermined	25.822	34.907	Undetermined	18.424	Undetermined	Undetermined	Undetermined	Undetermined	Undetermined	Undetermined	.	.	.	.	25.822	.	21.579	.	.	.	.	34.907	.	18.424	1	.	.	.	.	.	.	.	.	.	.	.	.	.	.	.
173	Undetermined	Undetermined	30.535	Undetermined	29.839	Undetermined	28.293	Undetermined	Undetermined	Undetermined	Undetermined	Undetermined	Undetermined	Undetermined	Undetermined	Undetermined	.	.	.	.	28.293	.	30.535	.	.	.	.	.	.	.	1	.	.	.	.	.	.	.	.	.	.	.	.	.	.	.
174	Undetermined	Undetermined	24.943	39.936	Undetermined	Undetermined	25.418	16.98	18.085	34.931	Undetermined	Undetermined	Undetermined	35.115	Undetermined	Undetermined	.	.	.	.	25.418	.	24.943	.	.	.	.	16.98	18.085	34.931	1	.	.	.	.	.	.	.	.	.	.	.	.	.	.	.
175	Undetermined	Undetermined	Undetermined	Undetermined	Undetermined	Undetermined	Undetermined	33.1	Undetermined	36.198	Undetermined	Undetermined	Undetermined	Undetermined	Undetermined	Undetermined	.	.	.	.	.	.	.	.	.	.	.	33.1	.	.	1	.	.	.	.	.	.	.	.	.	.	.	.	.	.	.
176	Undetermined	Undetermined	Undetermined	Undetermined	Undetermined	Undetermined	24.854	Undetermined	Undetermined	Undetermined	Undetermined	Undetermined	Undetermined	Undetermined	25.034	Undetermined	.	.	.	.	24.854	.	.	.	.	25.034	.	.	.	.	1	.	.	.	.	.	.	.	.	.	.	.	.	.	.	.
177	Undetermined	Undetermined	Undetermined	Undetermined	Undetermined	Undetermined	33.933	Undetermined	Undetermined	Undetermined	Undetermined	Undetermined	Undetermined	Undetermined	Undetermined	Undetermined	.	.	.	.	33.933	.	.	.	.	.	.	.	.	.	1	.	.	.	.	.	.	.	.	.	.	.	.	.	.	.
178	Undetermined	Undetermined	29.295	28.695	27.176	Undetermined	Undetermined	Undetermined	Undetermined	Undetermined	Undetermined	Undetermined	Undetermined	Undetermined	Undetermined	Undetermined	.	.	.	.	.	.	29.295	28.695	.	.	.	.	.	.	1	.	.	.	.	.	.	.	.	.	.	.	.	.	.	.
179	Undetermined	Undetermined	Undetermined	Undetermined	Undetermined	Undetermined	Undetermined	Undetermined	Undetermined	Undetermined	Undetermined	Undetermined	Undetermined	Undetermined	Undetermined	Undetermined	.	.	.	.	.	.	.	.	.	.	.	.	.	.	1	.	.	.	.	.	.	.	.	.	.	.	.	.	.	.
180	Undetermined	Undetermined	Undetermined	Undetermined	Undetermined	Undetermined	Undetermined	Undetermined	Undetermined	Undetermined	Undetermined	Undetermined	Undetermined	Undetermined	Undetermined	Undetermined	.	.	.	.	.	.	.	.	.	.	.	.	.	.	1	.	.	.	.	.	.	.	.	.	.	.	.	.	.	.
181	Undetermined	Undetermined	Undetermined	Undetermined	Undetermined	Undetermined	28.031	Undetermined	Undetermined	Undetermined	Undetermined	Undetermined	Undetermined	Undetermined	Undetermined	Undetermined	.	.	.	.	28.031	.	.	.	.	.	.	.	.	.	1	.	.	.	.	.	.	.	.	.	.	.	.	.	.	.
182	Undetermined	Undetermined	Undetermined	Undetermined	Undetermined	Undetermined	35.858	Undetermined	Undetermined	Undetermined	Undetermined	Undetermined	Undetermined	Undetermined	Undetermined	Undetermined	.	.	.	.	.	.	.	.	.	.	.	.	.	.	1	.	.	.	.	.	.	.	.	.	.	.	.	.	.	.
183	Undetermined	Undetermined	Undetermined	Undetermined	Undetermined	Undetermined	Undetermined	Undetermined	Undetermined	Undetermined	Undetermined	Undetermined	Undetermined	Undetermined	Undetermined	Undetermined	.	.	.	.	.	.	.	.	.	.	.	.	.	.	1	.	.	.	.	.	.	.	.	.	.	.	.	.	.	.
184	Undetermined	Undetermined	Undetermined	Undetermined	Undetermined	Undetermined	Undetermined	Undetermined	Undetermined	Undetermined	Undetermined	Undetermined	Undetermined	Undetermined	Undetermined	Undetermined	.	.	.	.	.	.	.	.	.	.	.	.	.	.	1	.	.	.	.	.	.	.	.	.	.	.	.	.	.	.
185	Undetermined	Undetermined	Undetermined	Undetermined	Undetermined	Undetermined	Undetermined	Undetermined	Undetermined	Undetermined	Undetermined	Undetermined	Undetermined	Undetermined	Undetermined	Undetermined	.	.	.	.	.	.	.	.	.	.	.	.	.	.	1	.	.	.	.	.	.	.	.	.	.	.	.	.	.	.
186	Undetermined	Undetermined	27.354	Undetermined	32.965	Undetermined	27.844	Undetermined	Undetermined	Undetermined	Undetermined	23.712	Undetermined	Undetermined	Undetermined	Undetermined	.	23.712	.	.	27.844	.	27.354	.	.	.	.	.	.	.	1	.	.	.	.	.	.	.	.	.	.	.	.	.	.	.
187	Undetermined	Undetermined	Undetermined	Undetermined	Undetermined	Undetermined	Undetermined	Undetermined	Undetermined	Undetermined	Undetermined	Undetermined	Undetermined	Undetermined	Undetermined	Undetermined	.	.	.	.	.	.	.	.	.	.	.	.	.	.	1	.	.	.	.	.	.	.	.	.	.	.	.	.	.	.
188	Undetermined	Undetermined	Undetermined	Undetermined		Undetermined	37.24	30.346	Undetermined	Undetermined	Undetermined	Undetermined	Undetermined	Undetermined	Undetermined	Undetermined	.	.	.	.	.	.	.	.	.	.	.	.	.	.	.	.	.	.	.	.	.	.	.	.	.	.	30.346	.	.	1
189	Undetermined	Undetermined	Undetermined	Undetermined		Undetermined	Undetermined	30.077	Undetermined	Undetermined	Undetermined	Undetermined	Undetermined	Undetermined	Undetermined	Undetermined	.	.	.	.	.	.	.	.	.	.	.	.	.	.	.	.	.	.	.	.	.	.	.	.	.	.	30.077	.	.	1
190	Undetermined	Undetermined	38.149	34.683		Undetermined	Undetermined	Undetermined	Undetermined	Undetermined	Undetermined	39.554	Undetermined	Undetermined	Undetermined	Undetermined	.	.	.	.	.	.	.	.	.	.	.	.	.	.	.	.	.	.	.	.	.	.	34.683	.	.	.	.	.	.	1
191	Undetermined	Undetermined	Undetermined	Undetermined		Undetermined	Undetermined	Undetermined	Undetermined	Undetermined	Undetermined	Undetermined	Undetermined	Undetermined	Undetermined	Undetermined	.	.	.	.	.	.	.	.	.	.	.	.	.	.	.	.	.	.	.	.	.	.	.	.	.	.	.	.	.	1
192	Undetermined	Undetermined	Undetermined	Undetermined		Undetermined	Undetermined	Undetermined	Undetermined	Undetermined	Undetermined	Undetermined	Undetermined	Undetermined	Undetermined	Undetermined	.	.	.	.	.	.	.	.	.	.	.	.	.	.	.	.	.	.	.	.	.	.	.	.	.	.	.	.	.	1
193	Undetermined	Undetermined	Undetermined	Undetermined		Undetermined	Undetermined	Undetermined	24.086	Undetermined	Undetermined	Undetermined	Undetermined	Undetermined	Undetermined	Undetermined	.	.	.	.	.	.	.	.	.	.	.	.	.	.	.	.	.	.	.	.	.	.	.	.	.	.	.	24.086	.	1
194	Undetermined	Undetermined	25.272	24.256		Undetermined	Undetermined	19.936	Undetermined	34.363	Undetermined	Undetermined	Undetermined	Undetermined	Undetermined	Undetermined	.	.	.	.	.	.	.	.	.	.	.	.	.	.	.	.	.	.	.	.	.	25.272	24.256	.	.	.	19.936	.	34.363	1
195	Undetermined	Undetermined	Undetermined	Undetermined		Undetermined	Undetermined	39.517	Undetermined	Undetermined	Undetermined	Undetermined	Undetermined	Undetermined	Undetermined	Undetermined	.	.	.	.	.	.	.	.	.	.	.	.	.	.	.	.	.	.	.	.	.	.	.	.	.	.	.	.	.	1
196	Undetermined	Undetermined	Undetermined	Undetermined		Undetermined	25.945	Undetermined	Undetermined	Undetermined	Undetermined	Undetermined	Undetermined	Undetermined	Undetermined	Undetermined	.	.	.	.	.	.	.	.	.	.	.	.	.	.	.	.	.	.	.	25.945	.	.	.	.	.	.	.	.	.	1
197	Undetermined	Undetermined	36.559	27.445		Undetermined	Undetermined	21.736	23.111	Undetermined	Undetermined	Undetermined	Undetermined	Undetermined	Undetermined	Undetermined	.	.	.	.	.	.	.	.	.	.	.	.	.	.	.	.	.	.	.	.	.	.	27.445	.	.	.	21.736	23.111	.	1
198	Undetermined	Undetermined	Undetermined	Undetermined		24.822	26.078	Undetermined	38.668	Undetermined	Undetermined	Undetermined	Undetermined	Undetermined	Undetermined	33.709	.	.	.	.	.	.	.	.	.	.	.	.	.	.	.	.	.	.	.	26.078	24.822	.	.	.	.	33.709	.	.	.	1
199	Undetermined	Undetermined	Undetermined	Undetermined		Undetermined	Undetermined	Undetermined	Undetermined	Undetermined	Undetermined	Undetermined	Undetermined	Undetermined	Undetermined	Undetermined	.	.	.	.	.	.	.	.	.	.	.	.	.	.	.	.	.	.	.	.	.	.	.	.	.	.	.	.	.	1
200	Undetermined	Undetermined	Undetermined	Undetermined		Undetermined	Undetermined	Undetermined	Undetermined	Undetermined	34.565	Undetermined	Undetermined	Undetermined	Undetermined	Undetermined	.	.	.	.	.	.	.	.	.	.	.	.	.	.	.	34.565	.	.	.	.	.	.	.	.	.	.	.	.	.	1
201	Undetermined	Undetermined	Undetermined	Undetermined		Undetermined	Undetermined	Undetermined	Undetermined	Undetermined	Undetermined	Undetermined	Undetermined	Undetermined	Undetermined	Undetermined	.	.	.	.	.	.	.	.	.	.	.	.	.	.	.	.	.	.	.	.	.	.	.	.	.	.	.	.	.	1
202	Undetermined	Undetermined	Undetermined	Undetermined		Undetermined	Undetermined	24.234	Undetermined	Undetermined	Undetermined	Undetermined	Undetermined	Undetermined	Undetermined	Undetermined	.	.	.	.	.	.	.	.	.	.	.	.	.	.	.	.	.	.	.	.	.	.	.	.	.	.	24.234	.	.	1
203	Undetermined	Undetermined	26.726	Undetermined		Undetermined	28.193	Undetermined	Undetermined	Undetermined	Undetermined	Undetermined	Undetermined	Undetermined	Undetermined	Undetermined	.	.	.	.	.	.	.	.	.	.	.	.	.	.	.	.	.	.	.	28.193	.	26.726	.	.	.	.	.	.	.	1
204	Undetermined	Undetermined	29.67	Undetermined		Undetermined	Undetermined	Undetermined	Undetermined	Undetermined	Undetermined	Undetermined	Undetermined	Undetermined	Undetermined	Undetermined	.	.	.	.	.	.	.	.	.	.	.	.	.	.	.	.	.	.	.	.	.	29.67	.	.	.	.	.	.	.	1
205	Undetermined	Undetermined	Undetermined	Undetermined		Undetermined	Undetermined	Undetermined	Undetermined	Undetermined	Undetermined	Undetermined	Undetermined	Undetermined	Undetermined	Undetermined	.	.	.	.	.	.	.	.	.	.	.	.	.	.	.	.	.	.	.	.	.	.	.	.	.	.	.	.	.	1
206	Undetermined	Undetermined	Undetermined	Undetermined		Undetermined	Undetermined	Undetermined	Undetermined	Undetermined	37.785	Undetermined	Undetermined	Undetermined	Undetermined	Undetermined	.	.	.	.	.	.	.	.	.	.	.	.	.	.	.	.	.	.	.	.	.	.	.	.	.	.	.	.	.	1
207	Undetermined	Undetermined	Undetermined	Undetermined		Undetermined	Undetermined	23.411	26.432	Undetermined	Undetermined	Undetermined	Undetermined	Undetermined	Undetermined	Undetermined	.	.	.	.	.	.	.	.	.	.	.	.	.	.	.	.	.	.	.	.	.	.	.	.	.	.	23.411	26.432	.	1
208	Undetermined	Undetermined	30.247	27.636		Undetermined	Undetermined	22.97	24.163	Undetermined	Undetermined	Undetermined	Undetermined	Undetermined	Undetermined	Undetermined	.	.	.	.	.	.	.	.	.	.	.	.	.	.	.	.	.	.	.	.	.	30.247	27.636	.	.	.	22.97	24.163	.	1
209	Undetermined	Undetermined	Undetermined	Undetermined		Undetermined	Undetermined	Undetermined	28.642	Undetermined	Undetermined	Undetermined	Undetermined	Undetermined	Undetermined	Undetermined	.	.	.	.	.	.	.	.	.	.	.	.	.	.	.	.	.	.	.	.	.	.	.	.	.	.	.	28.642	.	1
210	Undetermined	Undetermined	Undetermined	Undetermined		Undetermined	35.391	Undetermined	36.289	Undetermined	Undetermined	Undetermined	Undetermined	Undetermined	Undetermined	Undetermined	.	.	.	.	.	.	.	.	.	.	.	.	.	.	.	.	.	.	.	.	.	.	.	.	.	.	.	.	.	1
211	Undetermined	Undetermined	35.19	36.568		Undetermined	Undetermined	Undetermined	24.508	Undetermined	Undetermined	Undetermined	Undetermined	Undetermined	Undetermined	Undetermined	.	.	.	.	.	.	.	.	.	.	.	.	.	.	.	.	.	.	.	.	.	.	.	.	.	.	.	24.508	.	1
212	Undetermined	Undetermined	Undetermined	Undetermined		Undetermined	Undetermined	Undetermined	Undetermined	Undetermined	Undetermined	34.419	Undetermined	Undetermined	Undetermined	Undetermined	.	.	.	.	.	.	.	.	.	.	.	.	.	.	.	.	34.419	.	.	.	.	.	.	.	.	.	.	.	.	1
213	Undetermined	Undetermined	32.172	Undetermined		Undetermined	27.738	Undetermined	Undetermined	Undetermined	Undetermined	Undetermined	Undetermined	Undetermined	Undetermined	Undetermined	.	.	.	.	.	.	.	.	.	.	.	.	.	.	.	.	.	.	.	27.738	.	32.172	.	.	.	.	.	.	.	1
214	Undetermined	Undetermined	Undetermined	Undetermined		Undetermined	Undetermined	Undetermined	Undetermined	Undetermined	Undetermined	31.644	Undetermined	Undetermined	Undetermined	Undetermined	.	.	.	.	.	.	.	.	.	.	.	.	.	.	.	.	31.644	.	.	.	.	.	.	.	.	.	.	.	.	1
215	Undetermined	Undetermined	Undetermined	Undetermined		Undetermined	Undetermined	Undetermined	Undetermined	Undetermined	Undetermined	Undetermined	Undetermined	Undetermined	Undetermined	Undetermined	.	.	.	.	.	.	.	.	.	.	.	.	.	.	.	.	.	.	.	.	.	.	.	.	.	.	.	.	.	1
216	Undetermined	Undetermined	39.594	Undetermined		Undetermined	27.666	Undetermined	Undetermined	25.258	Undetermined	Undetermined	Undetermined	Undetermined	Undetermined	Undetermined	.	.	.	.	.	.	.	.	.	.	.	.	.	.	.	.	.	.	.	27.666	.	.	.	.	.	.	.	.	25.258	1
217	Undetermined	Undetermined	Undetermined	Undetermined		Undetermined	Undetermined	Undetermined	Undetermined	Undetermined	Undetermined	Undetermined	Undetermined	Undetermined	Undetermined	Undetermined	.	.	.	.	.	.	.	.	.	.	.	.	.	.	.	.	.	.	.	.	.	.	.	.	.	.	.	.	.	1
218	Undetermined	Undetermined	Undetermined	Undetermined		Undetermined	30.826	20.058	20.16	Undetermined	Undetermined	36.089	Undetermined	Undetermined	Undetermined	Undetermined	.	.	.	.	.	.	.	.	.	.	.	.	.	.	.	.	.	.	.	30.826	.	.	.	.	.	.	20.058	20.16	.	1
219	Undetermined	Undetermined	Undetermined	Undetermined		Undetermined	Undetermined	Undetermined	Undetermined	Undetermined	Undetermined	Undetermined	Undetermined	Undetermined	Undetermined	Undetermined	.	.	.	.	.	.	.	.	.	.	.	.	.	.	.	.	.	.	.	.	.	.	.	.	.	.	.	.	.	1
220	Undetermined	Undetermined	33.879	Undetermined		31.997	31.982	26.054	Undetermined	19.088	Undetermined	Undetermined	Undetermined	Undetermined	Undetermined	Undetermined	.	.	.	.	.	.	.	.	.	.	.	.	.	.	.	.	.	.	.	31.982	31.997	33.879	.	.	.	.	26.054	.	19.088	1
221	Undetermined	Undetermined	30.693	31.799		Undetermined	32.627	Undetermined	Undetermined	31.86	Undetermined	Undetermined	Undetermined	Undetermined	Undetermined	Undetermined	.	.	.	.	.	.	.	.	.	.	.	.	.	.	.	.	.	.	.	32.627	.	30.693	31.799	.	.	.	.	.	31.86	1
222	Undetermined	Undetermined	Undetermined	Undetermined		Undetermined	Undetermined	Undetermined	Undetermined	35.248	Undetermined	Undetermined	Undetermined	Undetermined	Undetermined	Undetermined	.	.	.	.	.	.	.	.	.	.	.	.	.	.	.	.	.	.	.	.	.	.	.	.	.	.	.	.	.	1
223	Undetermined	Undetermined	Undetermined	Undetermined		Undetermined	Undetermined	Undetermined	Undetermined	Undetermined	Undetermined	Undetermined	Undetermined	Undetermined	30.71	Undetermined	.	.	.	.	.	.	.	.	.	.	.	.	.	.	.	.	.	.	.	.	.	.	.	.	30.71	.	.	.	.	1
224	Undetermined	Undetermined	Undetermined	Undetermined		Undetermined	36.095	Undetermined	Undetermined	21.99	Undetermined	Undetermined	Undetermined	Undetermined	Undetermined	Undetermined	.	.	.	.	.	.	.	.	.	.	.	.	.	.	.	.	.	.	.	.	.	.	.	.	.	.	.	.	21.99	1
225	Undetermined	Undetermined	26.521	25.819		Undetermined	29.854	Undetermined	Undetermined	Undetermined	Undetermined	Undetermined	Undetermined	Undetermined	Undetermined	Undetermined	.	.	.	.	.	.	.	.	.	.	.	.	.	.	.	.	.	.	.	29.854	.	26.521	25.819	.	.	.	.	.	.	1
226	Undetermined	Undetermined	Undetermined	Undetermined		Undetermined	Undetermined	26.846	Undetermined	Undetermined	Undetermined	Undetermined	Undetermined	Undetermined	Undetermined	Undetermined	.	.	.	.	.	.	.	.	.	.	.	.	.	.	.	.	.	.	.	.	.	.	.	.	.	.	26.846	.	.	1
227	Undetermined	Undetermined	Undetermined	Undetermined		Undetermined	Undetermined	29.261	Undetermined	Undetermined	Undetermined	Undetermined	Undetermined	Undetermined	Undetermined	Undetermined	.	.	.	.	.	.	.	.	.	.	.	.	.	.	.	.	.	.	.	.	.	.	.	.	.	.	29.261	.	.	1
228	Undetermined	Undetermined	Undetermined	Undetermined		Undetermined	34.788	30.513	Undetermined	Undetermined	Undetermined	Undetermined	Undetermined	Undetermined	Undetermined	Undetermined	.	.	.	.	.	.	.	.	.	.	.	.	.	.	.	.	.	.	.	34.788	.	.	.	.	.	.	30.513	.	.	1
229	Undetermined	Undetermined	Undetermined	Undetermined		Undetermined	Undetermined	Undetermined	Undetermined	Undetermined	Undetermined	Undetermined	Undetermined	Undetermined	Undetermined	Undetermined	.	.	.	.	.	.	.	.	.	.	.	.	.	.	.	.	.	.	.	.	.	.	.	.	.	.	.	.	.	1
230	Undetermined	Undetermined	Undetermined	Undetermined		Undetermined	Undetermined	Undetermined	Undetermined	Undetermined	Undetermined	Undetermined	Undetermined	Undetermined	Undetermined	Undetermined	.	.	.	.	.	.	.	.	.	.	.	.	.	.	.	.	.	.	.	.	.	.	.	.	.	.	.	.	.	1
231	Undetermined	Undetermined	Undetermined	Undetermined		Undetermined	34.98	Undetermined	Undetermined	Undetermined	Undetermined	Undetermined	Undetermined	Undetermined	Undetermined	Undetermined	.	.	.	.	.	.	.	.	.	.	.	.	.	.	.	.	.	.	.	34.98	.	.	.	.	.	.	.	.	.	1
232	Undetermined	Undetermined	33.177	Undetermined		Undetermined	Undetermined	Undetermined	Undetermined	24.813	Undetermined	Undetermined	Undetermined	Undetermined	Undetermined	Undetermined	.	.	.	.	.	.	.	.	.	.	.	.	.	.	.	.	.	.	.	.	.	33.177	.	.	.	.	.	.	24.813	1
233	Undetermined	Undetermined	Undetermined	Undetermined		Undetermined	Undetermined	Undetermined	Undetermined	Undetermined	Undetermined	Undetermined	Undetermined	Undetermined	Undetermined	Undetermined	.	.	.	.	.	.	.	.	.	.	.	.	.	.	.	.	.	.	.	.	.	.	.	.	.	.	.	.	.	1
234	Undetermined	Undetermined	Undetermined	Undetermined		Undetermined	Undetermined	Undetermined	Undetermined	Undetermined	Undetermined	Undetermined	Undetermined	Undetermined	Undetermined	Undetermined	.	.	.	.	.	.	.	.	.	.	.	.	.	.	.	.	.	.	.	.	.	.	.	.	.	.	.	.	.	1
235	Undetermined	Undetermined	Undetermined	36.018		31.399	32.231	Undetermined	Undetermined	Undetermined	Undetermined	Undetermined	Undetermined	Undetermined	Undetermined	Undetermined	.	.	.	.	.	.	.	.	.	.	.	.	.	.	.	.	.	.	.	32.231	31.399	.	.	.	.	.	.	.	.	1
236	Undetermined	Undetermined	28.515	Undetermined		Undetermined	36.086	Undetermined	Undetermined	Undetermined	Undetermined	Undetermined	Undetermined	Undetermined	Undetermined	Undetermined	.	.	.	.	.	.	.	.	.	.	.	.	.	.	.	.	.	.	.	.	.	28.515	.	.	.	.	.	.	.	1
237	Undetermined	Undetermined	Undetermined	Undetermined		Undetermined	27.253	Undetermined	Undetermined	Undetermined	Undetermined	Undetermined	Undetermined	Undetermined	Undetermined	Undetermined	.	.	.	.	.	.	.	.	.	.	.	.	.	.	.	.	.	.	.	27.253	.	.	.	.	.	.	.	.	.	1
238	Undetermined	Undetermined	Undetermined	33.08		Undetermined	35.63	Undetermined	Undetermined	Undetermined	Undetermined	Undetermined	Undetermined	Undetermined	Undetermined	Undetermined	.	.	.	.	.	.	.	.	.	.	.	.	.	.	.	.	.	.	.	.	.	.	33.08	.	.	.	.	.	.	1
239	Undetermined	Undetermined	25.575	Undetermined		Undetermined	Undetermined	Undetermined	Undetermined	Undetermined	Undetermined	Undetermined	Undetermined	Undetermined	Undetermined	Undetermined	.	.	.	.	.	.	.	.	.	.	.	.	.	.	.	.	.	.	.	.	.	25.575	.	.	.	.	.	.	.	1
240	Undetermined	Undetermined	Undetermined	Undetermined		Undetermined	Undetermined	Undetermined	Undetermined	Undetermined	Undetermined	Undetermined	Undetermined	Undetermined	Undetermined	Undetermined	.	.	.	.	.	.	.	.	.	.	.	.	.	.	.	.	.	.	.	.	.	.	.	.	.	.	.	.	.	1
241	Undetermined	Undetermined	Undetermined	Undetermined		Undetermined	Undetermined	Undetermined	Undetermined	Undetermined	Undetermined	Undetermined	Undetermined	Undetermined	Undetermined	Undetermined	.	.	.	.	.	.	.	.	.	.	.	.	.	.	.	.	.	.	.	.	.	.	.	.	.	.	.	.	.	1
242	Undetermined	Undetermined	Undetermined	Undetermined		Undetermined	Undetermined	Undetermined	36.989	Undetermined	Undetermined	Undetermined	Undetermined	Undetermined	Undetermined	Undetermined	.	.	.	.	.	.	.	.	.	.	.	.	.	.	.	.	.	.	.	.	.	.	.	.	.	.	.	.	.	1
243	Undetermined	Undetermined	Undetermined	Undetermined		Undetermined	Undetermined	Undetermined	Undetermined	Undetermined	Undetermined	Undetermined	Undetermined	Undetermined	Undetermined	Undetermined	.	.	.	.	.	.	.	.	.	.	.	.	.	.	.	.	.	.	.	.	.	.	.	.	.	.	.	.	.	1
244	Undetermined	Undetermined	Undetermined	Undetermined		Undetermined	Undetermined	Undetermined	Undetermined	Undetermined	32.35	Undetermined	Undetermined	Undetermined	Undetermined	Undetermined	.	.	.	.	.	.	.	.	.	.	.	.	.	.	.	32.35	.	.	.	.	.	.	.	.	.	.	.	.	.	1
245	Undetermined	Undetermined	Undetermined	33.654		Undetermined	Undetermined	Undetermined	Undetermined	Undetermined	Undetermined	Undetermined	Undetermined	Undetermined	Undetermined	Undetermined	.	.	.	.	.	.	.	.	.	.	.	.	.	.	.	.	.	.	.	.	.	.	33.654	.	.	.	.	.	.	1
246	Undetermined	Undetermined	Undetermined	Undetermined		Undetermined	Undetermined	Undetermined	Undetermined	Undetermined	Undetermined	Undetermined	Undetermined	Undetermined	Undetermined	Undetermined	.	.	.	.	.	.	.	.	.	.	.	.	.	.	.	.	.	.	.	.	.	.	.	.	.	.	.	.	.	1
247	Undetermined	Undetermined	Undetermined	Undetermined		Undetermined	Undetermined	Undetermined	Undetermined	Undetermined	Undetermined	Undetermined	Undetermined	Undetermined	Undetermined	Undetermined	.	.	.	.	.	.	.	.	.	.	.	.	.	.	.	.	.	.	.	.	.	.	.	.	.	.	.	.	.	1
248	Undetermined	Undetermined	Undetermined	Undetermined		Undetermined	Undetermined	Undetermined	Undetermined	Undetermined	Undetermined	Undetermined	Undetermined	Undetermined	Undetermined	Undetermined	.	.	.	.	.	.	.	.	.	.	.	.	.	.	.	.	.	.	.	.	.	.	.	.	.	.	.	.	.	1
249	Undetermined	Undetermined	Undetermined	Undetermined		Undetermined	Undetermined	Undetermined	Undetermined	Undetermined	Undetermined	Undetermined	Undetermined	Undetermined	Undetermined	Undetermined	.	.	.	.	.	.	.	.	.	.	.	.	.	.	.	.	.	.	.	.	.	.	.	.	.	.	.	.	.	1
250	Undetermined	Undetermined	Undetermined	Undetermined		Undetermined	Undetermined	Undetermined	Undetermined	Undetermined	Undetermined	35.954	Undetermined	Undetermined	Undetermined	Undetermined	.	.	.	.	.	.	.	.	.	.	.	.	.	.	.	.	.	.	.	.	.	.	.	.	.	.	.	.	.	1
251	Undetermined	Undetermined	Undetermined	Undetermined		Undetermined	Undetermined	Undetermined	Undetermined	Undetermined	Undetermined	Undetermined	Undetermined	Undetermined	Undetermined	Undetermined	.	.	.	.	.	.	.	.	.	.	.	.	.	.	.	.	.	.	.	.	.	.	.	.	.	.	.	.	.	1
252	Undetermined	Undetermined	Undetermined	Undetermined		Undetermined	35.993	Undetermined	Undetermined	Undetermined	Undetermined	36.086	Undetermined	Undetermined	Undetermined	Undetermined	.	.	.	.	.	.	.	.	.	.	.	.	.	.	.	.	.	.	.	.	.	.	.	.	.	.	.	.	.	1
253	Undetermined	Undetermined	Undetermined	Undetermined		Undetermined	Undetermined	Undetermined	Undetermined	Undetermined	Undetermined	Undetermined	Undetermined	Undetermined	Undetermined	Undetermined	.	.	.	.	.	.	.	.	.	.	.	.	.	.	.	.	.	.	.	.	.	.	.	.	.	.	.	.	.	1
254	Undetermined	Undetermined	Undetermined	Undetermined		Undetermined	Undetermined	Undetermined	Undetermined	Undetermined	Undetermined	Undetermined	Undetermined	Undetermined	Undetermined	Undetermined	.	.	.	.	.	.	.	.	.	.	.	.	.	.	.	.	.	.	.	.	.	.	.	.	.	.	.	.	.	1
255	Undetermined	Undetermined	Undetermined	Undetermined		Undetermined	Undetermined	Undetermined	Undetermined	Undetermined	Undetermined	Undetermined	Undetermined	Undetermined	Undetermined	Undetermined	.	.	.	.	.	.	.	.	.	.	.	.	.	.	.	.	.	.	.	.	.	.	.	.	.	.	.	.	.	1
256	Undetermined	Undetermined	Undetermined	Undetermined		Undetermined	Undetermined	Undetermined	Undetermined	Undetermined	Undetermined	Undetermined	Undetermined	Undetermined	Undetermined	Undetermined	.	.	.	.	.	.	.	.	.	.	.	.	.	.	.	.	.	.	.	.	.	.	.	.	.	.	.	.	.	1
257	Undetermined	Undetermined	Undetermined	Undetermined		Undetermined	28.379	Undetermined	Undetermined	22.648	Undetermined	Undetermined	Undetermined	Undetermined	Undetermined	Undetermined	.	.	.	.	.	.	.	.	.	.	.	.	.	.	.	.	.	.	.	28.379	.	.	.	.	.	.	.	.	22.648	1
258	Undetermined	Undetermined	28.184	Undetermined		Undetermined	25.562	Undetermined	Undetermined	21.717	Undetermined	Undetermined	Undetermined	Undetermined	Undetermined	Undetermined	.	.	.	.	.	.	.	.	.	.	.	.	.	.	.	.	.	.	.	25.562	.	28.184	.	.	.	.	.	.	21.717	1
259	Undetermined	Undetermined	Undetermined	34.932		Undetermined	32.873	Undetermined	Undetermined	23.049	Undetermined	Undetermined	Undetermined	Undetermined	Undetermined	Undetermined	.	.	.	.	.	.	.	.	.	.	.	.	.	.	.	.	.	.	.	32.873	.	.	34.932	.	.	.	.	.	23.049	1
260	Undetermined	Undetermined	Undetermined	Undetermined		Undetermined	Undetermined	Undetermined	Undetermined	Undetermined	Undetermined	Undetermined	Undetermined	Undetermined	Undetermined	Undetermined	.	.	.	.	.	.	.	.	.	.	.	.	.	.	.	.	.	.	.	.	.	.	.	.	.	.	.	.	.	1
261	Undetermined	Undetermined	Undetermined	Undetermined		Undetermined	Undetermined	Undetermined	Undetermined	36.404	Undetermined	Undetermined	Undetermined	Undetermined	Undetermined	Undetermined	.	.	.	.	.	.	.	.	.	.	.	.	.	.	.	.	.	.	.	.	.	.	.	.	.	.	.	.	.	1
262	Undetermined	Undetermined	Undetermined	Undetermined		Undetermined	Undetermined	Undetermined	Undetermined	Undetermined	Undetermined	Undetermined	Undetermined	Undetermined	Undetermined	Undetermined	.	.	.	.	.	.	.	.	.	.	.	.	.	.	.	.	.	.	.	.	.	.	.	.	.	.	.	.	.	1
263	Undetermined	Undetermined	Undetermined	Undetermined		Undetermined	Undetermined	30.466	Undetermined	Undetermined	Undetermined	Undetermined	Undetermined	Undetermined	Undetermined	Undetermined	.	.	.	.	.	.	.	.	.	.	.	.	.	.	.	.	.	.	.	.	.	.	.	.	.	.	30.466	.	.	1
264	Undetermined	Undetermined	Undetermined	Undetermined		Undetermined	34.987	30.568	Undetermined	Undetermined	Undetermined	Undetermined	Undetermined	Undetermined	Undetermined	Undetermined	.	.	.	.	.	.	.	.	.	.	.	.	.	.	.	.	.	.	.	34.987	.	.	.	.	.	.	30.568	.	.	1
265	Undetermined	Undetermined	32.469	32.571		Undetermined	34.243	28.954	Undetermined	Undetermined	Undetermined	Undetermined	Undetermined	Undetermined	Undetermined	Undetermined	.	.	.	.	.	.	.	.	.	.	.	.	.	.	.	.	.	.	.	34.243	.	32.469	32.571	.	.	.	28.954	.	.	1
266	Undetermined	Undetermined	Undetermined	Undetermined		Undetermined	Undetermined	24.406	Undetermined	Undetermined	Undetermined	Undetermined	Undetermined	Undetermined	Undetermined	Undetermined	.	.	.	.	.	.	.	.	.	.	.	.	.	.	.	.	.	.	.	.	.	.	.	.	.	.	24.406	.	.	1
267	Undetermined	Undetermined	Undetermined	Undetermined		Undetermined	27.355	Undetermined	Undetermined	Undetermined	Undetermined	Undetermined	Undetermined	Undetermined	Undetermined	Undetermined	.	.	.	.	.	.	.	.	.	.	.	.	.	.	.	.	.	.	.	27.355	.	.	.	.	.	.	.	.	.	1
268	Undetermined	Undetermined	Undetermined	Undetermined		Undetermined	Undetermined	Undetermined	Undetermined	Undetermined	Undetermined	Undetermined	Undetermined	Undetermined	Undetermined	Undetermined	.	.	.	.	.	.	.	.	.	.	.	.	.	.	.	.	.	.	.	.	.	.	.	.	.	.	.	.	.	1
269	Undetermined	Undetermined	Undetermined	Undetermined		Undetermined	Undetermined	Undetermined	Undetermined	Undetermined	Undetermined	Undetermined	Undetermined	29.381	Undetermined	Undetermined	.	.	.	.	.	.	.	.	.	.	.	.	.	.	.	.	.	.	29.381	.	.	.	.	.	.	.	.	.	.	1
270	Undetermined	Undetermined	Undetermined	Undetermined		Undetermined	Undetermined	Undetermined	Undetermined	Undetermined	Undetermined	Undetermined	Undetermined	Undetermined	Undetermined	Undetermined	.	.	.	.	.	.	.	.	.	.	.	.	.	.	.	.	.	.	.	.	.	.	.	.	.	.	.	.	.	1
271	Undetermined	Undetermined	Undetermined	Undetermined		Undetermined	Undetermined	Undetermined	Undetermined	Undetermined	Undetermined	Undetermined	Undetermined	21.888	Undetermined	Undetermined	.	.	.	.	.	.	.	.	.	.	.	.	.	.	.	.	.	.	21.888	.	.	.	.	.	.	.	.	.	.	1
272	Undetermined	Undetermined	Undetermined	Undetermined		Undetermined	28.425	Undetermined	Undetermined	Undetermined	Undetermined	Undetermined	Undetermined	34.979	Undetermined	Undetermined	.	.	.	.	.	.	.	.	.	.	.	.	.	.	.	.	.	.	34.979	28.425	.	.	.	.	.	.	.	.	.	1
273	Undetermined	Undetermined	Undetermined	36.111		Undetermined	Undetermined	Undetermined	Undetermined	Undetermined	Undetermined	Undetermined	Undetermined	22.292	Undetermined	Undetermined	.	.	.	.	.	.	.	.	.	.	.	.	.	.	.	.	.	.	22.292	.	.	.	.	.	.	.	.	.	.	1
274	Undetermined	Undetermined	Undetermined	Undetermined		Undetermined	Undetermined	Undetermined	Undetermined	Undetermined	Undetermined	Undetermined	Undetermined	24.06	Undetermined	Undetermined	.	.	.	.	.	.	.	.	.	.	.	.	.	.	.	.	.	.	24.06	.	.	.	.	.	.	.	.	.	.	1
275	Undetermined	Undetermined	Undetermined	Undetermined		Undetermined	Undetermined	Undetermined	Undetermined	Undetermined	Undetermined	Undetermined	Undetermined	26.395	Undetermined	Undetermined	.	.	.	.	.	.	.	.	.	.	.	.	.	.	.	.	.	.	26.395	.	.	.	.	.	.	.	.	.	.	1
276	Undetermined	Undetermined	Undetermined	Undetermined		Undetermined	Undetermined	Undetermined	Undetermined	Undetermined	Undetermined	Undetermined	Undetermined	21.457	Undetermined	Undetermined	.	.	.	.	.	.	.	.	.	.	.	.	.	.	.	.	.	.	21.457	.	.	.	.	.	.	.	.	.	.	1
277	Undetermined	Undetermined	Undetermined	Undetermined		Undetermined	Undetermined	Undetermined	Undetermined	Undetermined	Undetermined	Undetermined	Undetermined	Undetermined	Undetermined	Undetermined	.	.	.	.	.	.	.	.	.	.	.	.	.	.	.	.	.	.	.	.	.	.	.	.	.	.	.	.	.	1
278	Undetermined	Undetermined	27.052	26.21		Undetermined	29.048	Undetermined	Undetermined	36.291	Undetermined	Undetermined	Undetermined	25.218	Undetermined	Undetermined	.	.	.	.	.	.	.	.	.	.	.	.	.	.	.	.	.	.	25.218	29.048	.	27.052	26.21	.	.	.	.	.	.	1
279	Undetermined	Undetermined	36.721	Undetermined		Undetermined	26.567	Undetermined	Undetermined	Undetermined	Undetermined	Undetermined	Undetermined	Undetermined	Undetermined	Undetermined	.	.	.	.	.	.	.	.	.	.	.	.	.	.	.	.	.	.	.	26.567	.	.	.	.	.	.	.	.	.	1
280	Undetermined	Undetermined	Undetermined	Undetermined		Undetermined	27.645	Undetermined	Undetermined	Undetermined	Undetermined	Undetermined	Undetermined	Undetermined	Undetermined	Undetermined	.	.	.	.	.	.	.	.	.	.	.	.	.	.	.	.	.	.	.	27.645	.	.	.	.	.	.	.	.	.	1
281	Undetermined	Undetermined	Undetermined	Undetermined		Undetermined	36.447	Undetermined	Undetermined	Undetermined	Undetermined	Undetermined	Undetermined	Undetermined	Undetermined	Undetermined	.	.	.	.	.	.	.	.	.	.	.	.	.	.	.	.	.	.	.	.	.	.	.	.	.	.	.	.	.	1
282	Undetermined	Undetermined	31.109	36.286		Undetermined	35.581	27.407	28.348	Undetermined	Undetermined	Undetermined	Undetermined	Undetermined	Undetermined	Undetermined	.	.	.	.	.	.	.	.	.	.	.	.	.	.	.	.	.	.	.	.	.	31.109	.	.	.	.	27.407	28.348	.	1
283	Undetermined	Undetermined	Undetermined	Undetermined		Undetermined	26.683	Undetermined	Undetermined	Undetermined	Undetermined	Undetermined	Undetermined	Undetermined	Undetermined	Undetermined	.	.	.	.	.	.	.	.	.	.	.	.	.	.	.	.	.	.	.	26.683	.	.	.	.	.	.	.	.	.	1
284	Undetermined	Undetermined	Undetermined	Undetermined		Undetermined	Undetermined	Undetermined	Undetermined	20.163	Undetermined	Undetermined	Undetermined	Undetermined	Undetermined	Undetermined	.	.	.	.	.	.	.	.	.	.	.	.	.	.	.	.	.	.	.	.	.	.	.	.	.	.	.	.	20.163	1
285	Undetermined	Undetermined	Undetermined	Undetermined		Undetermined	Undetermined	Undetermined	Undetermined	35.244	Undetermined	Undetermined	Undetermined	23.366	Undetermined	Undetermined	.	.	.	.	.	.	.	.	.	.	.	.	.	.	.	.	.	.	23.366	.	.	.	.	.	.	.	.	.	.	1
286	Undetermined	Undetermined	26.916	Undetermined		Undetermined	Undetermined	Undetermined	Undetermined	Undetermined	Undetermined	Undetermined	Undetermined	Undetermined	Undetermined	Undetermined	.	.	.	.	.	.	.	.	.	.	.	.	.	.	.	.	.	.	.	.	.	26.916	.	.	.	.	.	.	.	1
287	Undetermined	Undetermined	Undetermined	Undetermined		Undetermined	26.626	Undetermined	Undetermined	Undetermined	Undetermined	Undetermined	Undetermined	Undetermined	Undetermined	Undetermined	.	.	.	.	.	.	.	.	.	.	.	.	.	.	.	.	.	.	.	26.626	.	.	.	.	.	.	.	.	.	1
288	Undetermined	Undetermined	Undetermined	34.479		Undetermined	Undetermined	Undetermined	Undetermined	Undetermined	Undetermined	Undetermined	Undetermined	Undetermined	Undetermined	Undetermined	.	.	.	.	.	.	.	.	.	.	.	.	.	.	.	.	.	.	.	.	.	.	34.479	.	.	.	.	.	.	1
289	Undetermined	Undetermined	Undetermined	33.566		Undetermined	35.741	32.792	Undetermined	20.525	Undetermined	Undetermined	Undetermined	Undetermined	Undetermined	Undetermined	.	.	.	.	.	.	.	.	.	.	.	.	.	.	.	.	.	.	.	.	.	.	33.566	.	.	.	32.792	.	20.525	1
290	Undetermined	Undetermined	Undetermined	Undetermined		Undetermined	Undetermined	22.367	22.579	29.764	Undetermined	Undetermined	Undetermined	27.111	Undetermined	Undetermined	.	.	.	.	.	.	.	.	.	.	.	.	.	.	.	.	.	.	27.111	.	.	.	.	.	.	.	22.367	22.579	29.764	1
291	Undetermined	Undetermined	Undetermined	Undetermined		Undetermined	30.95	35.197	Undetermined	Undetermined	Undetermined	Undetermined	Undetermined	Undetermined	Undetermined	Undetermined	.	.	.	.	.	.	.	.	.	.	.	.	.	.	.	.	.	.	.	30.95	.	.	.	.	.	.	.	.	.	1
292	Undetermined	Undetermined	Undetermined	Undetermined		Undetermined	23.842	Undetermined	Undetermined	Undetermined	Undetermined	36.353	Undetermined	Undetermined	30.798	31.525	.	.	.	.	.	.	.	.	.	.	.	.	.	.	.	.	.	.	.	23.842	.	.	.	.	30.798	31.525	.	.	.	1
293	Undetermined	Undetermined	Undetermined	Undetermined		Undetermined	Undetermined	35.467	Undetermined	37.776	Undetermined	Undetermined	Undetermined	Undetermined	Undetermined	Undetermined	.	.	.	.	.	.	.	.	.	.	.	.	.	.	.	.	.	.	.	.	.	.	.	.	.	.	.	.	.	1
294	Undetermined	Undetermined	21.894	24.736		Undetermined	26.516	Undetermined	Undetermined	Undetermined	Undetermined	Undetermined	Undetermined	Undetermined	Undetermined	Undetermined	.	.	.	.	.	.	.	.	.	.	.	.	.	.	.	.	.	.	.	26.516	.	21.894	24.736	.	.	.	.	.	.	1
295	Undetermined	Undetermined	Undetermined	Undetermined		Undetermined	31.515	Undetermined	Undetermined	Undetermined	Undetermined	Undetermined	Undetermined	Undetermined	Undetermined	Undetermined	.	.	.	.	.	.	.	.	.	.	.	.	.	.	.	.	.	.	.	31.515	.	.	.	.	.	.	.	.	.	1
296	Undetermined	Undetermined	Undetermined	Undetermined		Undetermined	Undetermined	Undetermined	Undetermined	Undetermined	Undetermined	Undetermined	Undetermined	Undetermined	Undetermined	Undetermined	.	.	.	.	.	.	.	.	.	.	.	.	.	.	.	.	.	.	.	.	.	.	.	.	.	.	.	.	.	1
297	Undetermined	Undetermined	Undetermined	Undetermined		Undetermined	Undetermined	Undetermined	Undetermined	Undetermined	Undetermined	29.271	Undetermined	Undetermined	Undetermined	Undetermined	.	.	.	.	.	.	.	.	.	.	.	.	.	.	.	.	29.271	.	.	.	.	.	.	.	.	.	.	.	.	1
298	Undetermined	Undetermined	25.735	28.06		Undetermined	Undetermined	22.052	23.317	Undetermined	Undetermined	Undetermined	Undetermined	Undetermined	Undetermined	Undetermined	.	.	.	.	.	.	.	.	.	.	.	.	.	.	.	.	.	.	.	.	.	25.735	28.06	.	.	.	22.052	23.317	.	1
299	Undetermined	Undetermined	Undetermined	26.123		Undetermined	29.125	Undetermined	22.744	Undetermined	Undetermined	Undetermined	Undetermined	Undetermined	Undetermined	Undetermined	.	.	.	.	.	.	.	.	.	.	.	.	.	.	.	.	.	.	.	29.125	.	.	26.123	.	.	.	.	22.744	.	1
300	Undetermined	Undetermined	26.771	Undetermined		Undetermined	29.009	Undetermined	22.61	Undetermined	Undetermined	Undetermined	28.964	Undetermined	Undetermined	Undetermined	.	.	.	.	.	.	.	.	.	.	.	.	.	.	.	.	.	.	.	29.009	.	26.771	.	.	.	.	.	22.61	.	1
301	Undetermined	Undetermined	35.419	35.21		Undetermined	Undetermined	Undetermined	Undetermined	Undetermined	Undetermined	Undetermined	Undetermined	Undetermined	Undetermined	Undetermined	.	.	.	.	.	.	.	.	.	.	.	.	.	.	.	.	.	.	.	.	.	.	.	.	.	.	.	.	.	1
302	31.246	24.988	Undetermined	Undetermined		Undetermined	Undetermined	Undetermined	Undetermined	Undetermined	Undetermined	Undetermined	Undetermined	35.39	Undetermined	Undetermined	.	.	.	.	.	.	.	.	.	.	.	.	.	.	.	.	.	31.246	.	.	.	.	.	24.988	.	.	.	.	.	1
303	Undetermined	Undetermined	Undetermined	Undetermined		Undetermined	Undetermined	Undetermined	Undetermined	Undetermined	Undetermined	Undetermined	Undetermined	Undetermined	Undetermined	Undetermined	.	.	.	.	.	.	.	.	.	.	.	.	.	.	.	.	.	.	.	.	.	.	.	.	.	.	.	.	.	1
304	Undetermined	Undetermined	Undetermined	Undetermined		Undetermined	26.971	Undetermined	Undetermined	Undetermined	Undetermined	Undetermined	Undetermined	Undetermined	26.161	Undetermined	.	.	.	.	.	.	.	.	.	.	.	.	.	.	.	.	.	.	.	26.971	.	.	.	.	26.161	.	.	.	.	1
305	Undetermined	Undetermined	Undetermined	Undetermined		Undetermined	30.241	Undetermined	Undetermined	Undetermined	Undetermined	Undetermined	Undetermined	Undetermined	Undetermined	Undetermined	.	.	.	.	.	.	.	.	.	.	.	.	.	.	.	.	.	.	.	30.241	.	.	.	.	.	.	.	.	.	1
306	14.667	Undetermined	32.588	Undetermined		Undetermined	Undetermined	Undetermined	Undetermined	37.855	Undetermined	Undetermined	Undetermined	Undetermined	Undetermined	Undetermined	.	.	.	.	.	.	.	.	.	.	.	.	.	.	.	.	.	14.667	.	.	.	32.588	.	.	.	.	.	.	.	1
307	28.361	Undetermined	27.883	Undetermined		Undetermined	Undetermined	Undetermined	Undetermined	Undetermined	Undetermined	Undetermined	Undetermined	Undetermined	Undetermined	Undetermined	.	.	.	.	.	.	.	.	.	.	.	.	.	.	.	.	.	28.361	.	.	.	27.883	.	.	.	.	.	.	.	1
308	29.922	Undetermined	29.999	38.796		Undetermined	Undetermined	Undetermined	Undetermined	Undetermined	Undetermined	Undetermined	Undetermined	Undetermined	Undetermined	Undetermined	.	.	.	.	.	.	.	.	.	.	.	.	.	.	.	.	.	29.922	.	.	.	29.999	.	.	.	.	.	.	.	1
309	33.747	Undetermined	Undetermined	Undetermined		Undetermined	Undetermined	Undetermined	Undetermined	36.951	Undetermined	Undetermined	Undetermined	Undetermined	Undetermined	Undetermined	.	.	.	.	.	.	.	.	.	.	.	.	.	.	.	.	.	33.747	.	.	.	.	.	.	.	.	.	.	.	1
310	Undetermined	Undetermined	31.159	Undetermined		Undetermined	Undetermined	Undetermined	Undetermined	29.914	Undetermined	Undetermined	Undetermined	Undetermined	Undetermined	Undetermined	.	.	.	.	.	.	.	.	.	.	.	.	.	.	.	.	.	.	.	.	.	31.159	.	.	.	.	.	.	29.914	1
311	Undetermined	Undetermined	30.055	Undetermined		Undetermined	Undetermined	Undetermined	Undetermined	34.105	Undetermined	Undetermined	Undetermined	Undetermined	Undetermined	Undetermined	.	.	.	.	.	.	.	.	.	.	.	.	.	.	.	.	.	.	.	.	.	30.055	.	.	.	.	.	.	34.105	1
312	Undetermined	Undetermined	23.107	25.387		Undetermined	Undetermined	Undetermined	Undetermined	22.551	Undetermined	Undetermined	Undetermined	Undetermined	Undetermined	Undetermined	.	.	.	.	.	.	.	.	.	.	.	.	.	.	.	.	.	.	.	.	.	23.107	25.387	.	.	.	.	.	22.551	1
313	32.952	Undetermined	29.001	39.313		Undetermined	Undetermined	25.085	26.486	22.1	Undetermined	Undetermined	Undetermined	Undetermined	Undetermined	Undetermined	.	.	.	.	.	.	.	.	.	.	.	.	.	.	.	.	.	32.952	.	.	.	29.001	.	.	.	.	25.085	26.486	22.1	1
314	Undetermined	Undetermined	23.27	26.188		Undetermined	28.635	Undetermined	22.059	22.536	Undetermined	Undetermined	Undetermined	Undetermined	Undetermined	Undetermined	.	.	.	.	.	.	.	.	.	.	.	.	.	.	.	.	.	.	.	28.635	.	23.27	26.188	.	.	.	.	22.059	22.536	1
315	24.712	Undetermined	Undetermined	33.112		Undetermined	Undetermined	Undetermined	34.052	34.704	Undetermined	Undetermined	Undetermined	Undetermined	Undetermined	Undetermined	.	.	.	.	.	.	.	.	.	.	.	.	.	.	.	.	.	24.712	.	.	.	.	33.112	.	.	.	.	34.052	34.704	1
316	20.878	Undetermined	Undetermined	Undetermined		Undetermined	Undetermined	35.237	Undetermined	Undetermined	Undetermined	Undetermined	Undetermined	Undetermined	Undetermined	Undetermined	.	.	.	.	.	.	.	.	.	.	.	.	.	.	.	.	.	20.878	.	.	.	.	.	.	.	.	.	.	.	1
317	29.453	32.361	Undetermined	34.198		Undetermined	Undetermined	32.156	Undetermined	Undetermined	Undetermined	Undetermined	Undetermined	Undetermined	Undetermined	Undetermined	.	.	.	.	.	.	.	.	.	.	.	.	.	.	.	.	.	29.453	.	.	.	.	34.198	32.361	.	.	32.156	.	.	1
318	Undetermined	Undetermined	36.762	Undetermined		Undetermined	30.958	Undetermined	Undetermined	Undetermined	Undetermined	Undetermined	Undetermined	Undetermined	Undetermined	Undetermined	.	.	.	.	.	.	.	.	.	.	.	.	.	.	.	.	.	.	.	30.958	.	.	.	.	.	.	.	.	.	1
319	32.65	Undetermined	30.195	28.089		Undetermined	Undetermined	Undetermined	Undetermined	Undetermined	Undetermined	Undetermined	Undetermined	Undetermined	Undetermined	Undetermined	.	.	.	.	.	.	.	.	.	.	.	.	.	.	.	.	.	32.65	.	.	.	30.195	28.089	.	.	.	.	.	.	1
320	Undetermined	Undetermined	Undetermined	Undetermined		Undetermined	Undetermined	Undetermined	27.181	Undetermined	Undetermined	Undetermined	Undetermined	Undetermined	Undetermined	Undetermined	.	.	.	.	.	.	.	.	.	.	.	.	.	.	.	.	.	.	.	.	.	.	.	.	.	.	.	27.181	.	1
321	34.282	Undetermined	33.107	26.633		Undetermined	Undetermined	23.23	Undetermined	25.03	Undetermined	Undetermined	Undetermined	28.136	Undetermined	Undetermined	.	.	.	.	.	.	.	.	.	.	.	.	.	.	.	.	.	34.282	28.136	.	.	33.107	26.633	.	.	.	23.23	.	25.03	1
322	32.266	Undetermined	26.202	Undetermined		Undetermined	Undetermined	Undetermined	Undetermined	37.077	Undetermined	Undetermined	Undetermined	Undetermined	Undetermined	Undetermined	.	.	.	.	.	.	.	.	.	.	.	.	.	.	.	.	.	32.266	.	.	.	26.202	.	.	.	.	.	.	.	1
323	Undetermined	Undetermined	Undetermined	Undetermined		Undetermined	Undetermined	24.251	25.342	Undetermined	Undetermined	Undetermined	Undetermined	22.326	Undetermined	Undetermined	.	.	.	.	.	.	.	.	.	.	.	.	.	.	.	.	.	.	22.326	.	.	.	.	.	.	.	24.251	25.342	.	1
324	Undetermined	Undetermined	25.63	Undetermined		Undetermined	Undetermined	Undetermined	Undetermined	20.962	Undetermined	Undetermined	Undetermined	29.898	Undetermined	Undetermined	.	.	.	.	.	.	.	.	.	.	.	.	.	.	.	.	.	.	29.898	.	.	25.63	.	.	.	.	.	.	20.962	1
325	Undetermined	Undetermined	28.942	33.504		Undetermined	32.501	30.253	Undetermined	34.932	32.948	Undetermined	Undetermined	Undetermined	Undetermined	Undetermined	.	.	.	.	.	.	.	.	.	.	.	.	.	.	.	32.948	.	.	.	32.501	.	28.942	33.504	.	.	.	30.253	.	34.932	1
326	Undetermined	Undetermined	33.631	Undetermined		Undetermined	Undetermined	Undetermined	Undetermined	Undetermined	Undetermined	Undetermined	Undetermined	Undetermined	Undetermined	Undetermined	.	.	.	.	.	.	.	.	.	.	.	.	.	.	.	.	.	.	.	.	.	33.631	.	.	.	.	.	.	.	1
327	Undetermined	Undetermined	Undetermined	Undetermined		Undetermined	34.051	Undetermined	Undetermined	Undetermined	Undetermined	Undetermined	Undetermined	27.542	Undetermined	Undetermined	.	.	.	.	.	.	.	.	.	.	.	.	.	.	.	.	.	.	27.542	34.051	.	.	.	.	.	.	.	.	.	1
328	Undetermined	Undetermined	Undetermined	Undetermined		Undetermined	Undetermined	Undetermined	Undetermined	23.99	28.722	Undetermined	Undetermined	Undetermined	Undetermined	Undetermined	.	.	.	.	.	.	.	.	.	.	.	.	.	.	.	28.722	.	.	.	.	.	.	.	.	.	.	.	.	23.99	1
329	Undetermined	Undetermined	Undetermined	Undetermined		Undetermined	24.432	Undetermined	Undetermined	29.71	Undetermined	Undetermined	Undetermined	27.181	Undetermined	Undetermined	.	.	.	.	.	.	.	.	.	.	.	.	.	.	.	.	.	.	27.181	24.432	.	.	.	.	.	.	.	.	29.71	1
330	Undetermined	Undetermined	Undetermined	Undetermined		Undetermined	Undetermined	Undetermined	Undetermined	Undetermined	Undetermined	Undetermined	Undetermined	Undetermined	Undetermined	Undetermined	.	.	.	.	.	.	.	.	.	.	.	.	.	.	.	.	.	.	.	.	.	.	.	.	.	.	.	.	.	1
331	33.813	Undetermined	Undetermined	Undetermined		Undetermined	Undetermined	Undetermined	Undetermined	Undetermined	Undetermined	Undetermined	Undetermined	Undetermined	Undetermined	Undetermined	.	.	.	.	.	.	.	.	.	.	.	.	.	.	.	.	.	33.813	.	.	.	.	.	.	.	.	.	.	.	1
332	Undetermined	Undetermined	Undetermined	Undetermined		Undetermined	33.606	Undetermined	Undetermined	Undetermined	Undetermined	Undetermined	Undetermined	Undetermined	Undetermined	Undetermined	.	.	.	.	.	.	.	.	.	.	.	.	.	.	.	.	.	.	.	33.606	.	.	.	.	.	.	.	.	.	1
333	Undetermined	Undetermined	Undetermined	Undetermined		Undetermined	Undetermined	Undetermined	Undetermined	Undetermined	Undetermined	Undetermined	Undetermined	Undetermined	Undetermined	Undetermined	.	.	.	.	.	.	.	.	.	.	.	.	.	.	.	.	.	.	.	.	.	.	.	.	.	.	.	.	.	1
334	Undetermined	Undetermined	38.005	Undetermined		Undetermined	Undetermined	Undetermined	Undetermined	Undetermined	Undetermined	Undetermined	Undetermined	Undetermined	Undetermined	Undetermined	.	.	.	.	.	.	.	.	.	.	.	.	.	.	.	.	.	.	.	.	.	.	.	.	.	.	.	.	.	1
335	Undetermined	Undetermined	Undetermined	Undetermined		Undetermined	Undetermined	Undetermined	Undetermined	Undetermined	30.898	Undetermined	Undetermined	Undetermined	Undetermined	Undetermined	.	.	.	.	.	.	.	.	.	.	.	.	.	.	.	30.898	.	.	.	.	.	.	.	.	.	.	.	.	.	1
336	31.262	Undetermined	Undetermined	Undetermined		Undetermined	Undetermined	Undetermined	Undetermined	Undetermined	Undetermined	Undetermined	Undetermined	Undetermined	Undetermined	Undetermined	.	.	.	.	.	.	.	.	.	.	.	.	.	.	.	.	.	31.262	.	.	.	.	.	.	.	.	.	.	.	1
337	30.904	Undetermined	Undetermined	Undetermined		Undetermined	32.559	Undetermined	Undetermined	Undetermined	Undetermined	Undetermined	Undetermined	Undetermined	Undetermined	Undetermined	.	.	.	.	.	.	.	.	.	.	.	.	.	.	.	.	.	30.904	.	32.559	.	.	.	.	.	.	.	.	.	1
338	33.4	Undetermined	Undetermined	Undetermined		Undetermined	Undetermined	Undetermined	Undetermined	Undetermined	Undetermined	Undetermined	Undetermined	Undetermined	Undetermined	Undetermined	.	.	.	.	.	.	.	.	.	.	.	.	.	.	.	.	.	33.4	.	.	.	.	.	.	.	.	.	.	.	1
339	Undetermined	Undetermined	24.331	Undetermined		Undetermined	25.535	Undetermined	Undetermined	34.97	Undetermined	Undetermined	Undetermined	Undetermined	Undetermined	Undetermined	.	.	.	.	.	.	.	.	.	.	.	.	.	.	.	.	.	.	.	25.535	.	24.331	.	.	.	.	.	.	34.97	1
340	Undetermined	Undetermined	Undetermined	Undetermined		Undetermined	Undetermined	Undetermined	Undetermined	Undetermined	35.527	Undetermined	Undetermined	Undetermined	Undetermined	Undetermined	.	.	.	.	.	.	.	.	.	.	.	.	.	.	.	.	.	.	.	.	.	.	.	.	.	.	.	.	.	1
341	Undetermined	Undetermined	32.178	38.328		Undetermined	36.447	Undetermined	Undetermined	Undetermined	Undetermined	Undetermined	Undetermined	Undetermined	Undetermined	Undetermined	.	.	.	.	.	.	.	.	.	.	.	.	.	.	.	.	.	.	.	.	.	32.178	.	.	.	.	.	.	.	1
342	Undetermined	Undetermined	24.078	Undetermined		32.617	27.038	Undetermined	Undetermined	20.807	Undetermined	Undetermined	Undetermined	Undetermined	Undetermined	Undetermined	.	.	.	.	.	.	.	.	.	.	.	.	.	.	.	.	.	.	.	27.038	32.617	24.078	.	.	.	.	.	.	20.807	1
343	Undetermined	Undetermined	Undetermined	Undetermined		Undetermined	Undetermined	Undetermined	Undetermined	Undetermined	Undetermined	Undetermined	Undetermined	Undetermined	Undetermined	Undetermined	.	.	.	.	.	.	.	.	.	.	.	.	.	.	.	.	.	.	.	.	.	.	.	.	.	.	.	.	.	1
344	Undetermined	Undetermined	Undetermined	Undetermined		Undetermined	Undetermined	Undetermined	Undetermined	Undetermined	Undetermined	Undetermined	Undetermined	Undetermined	Undetermined	Undetermined	.	.	.	.	.	.	.	.	.	.	.	.	.	.	.	.	.	.	.	.	.	.	.	.	.	.	.	.	.	1
345	Undetermined	Undetermined	Undetermined	Undetermined		Undetermined	Undetermined	Undetermined	Undetermined	Undetermined	Undetermined	Undetermined	Undetermined	Undetermined	Undetermined	Undetermined	.	.	.	.	.	.	.	.	.	.	.	.	.	.	.	.	.	.	.	.	.	.	.	.	.	.	.	.	.	1
346	Undetermined	Undetermined	Undetermined	Undetermined		Undetermined	Undetermined	Undetermined	30.561	Undetermined	Undetermined	Undetermined	Undetermined	Undetermined	Undetermined	Undetermined	.	.	.	.	.	.	.	.	.	.	.	.	.	.	.	.	.	.	.	.	.	.	.	.	.	.	.	30.561	.	1
347	38.666	Undetermined	Undetermined	Undetermined		Undetermined	Undetermined	Undetermined	Undetermined	Undetermined	Undetermined	37.939	Undetermined	Undetermined	Undetermined	Undetermined	.	.	.	.	.	.	.	.	.	.	.	.	.	.	.	.	.	.	.	.	.	.	.	.	.	.	.	.	.	1
348	Undetermined	Undetermined	Undetermined	Undetermined		Undetermined	Undetermined	Undetermined	Undetermined	Undetermined	Undetermined	Undetermined	Undetermined	Undetermined	Undetermined	Undetermined	.	.	.	.	.	.	.	.	.	.	.	.	.	.	.	.	.	.	.	.	.	.	.	.	.	.	.	.	.	1
349	Undetermined	Undetermined	Undetermined	Undetermined		Undetermined	Undetermined	Undetermined	Undetermined	Undetermined	Undetermined	Undetermined	Undetermined	Undetermined	Undetermined	Undetermined	.	.	.	.	.	.	.	.	.	.	.	.	.	.	.	.	.	.	.	.	.	.	.	.	.	.	.	.	.	1
350	Undetermined	Undetermined	Undetermined	Undetermined		Undetermined	Undetermined	Undetermined	Undetermined	Undetermined	Undetermined	Undetermined	Undetermined	23.272	Undetermined	Undetermined	.	.	.	.	.	.	.	.	.	.	.	.	.	.	.	.	.	.	23.272	.	.	.	.	.	.	.	.	.	.	1
351	Undetermined	Undetermined	Undetermined	Undetermined		Undetermined	Undetermined	Undetermined	Undetermined	Undetermined	30.124	Undetermined	Undetermined	Undetermined	Undetermined	Undetermined	.	.	.	.	.	.	.	.	.	.	.	.	.	.	.	30.124	.	.	.	.	.	.	.	.	.	.	.	.	.	1
352	Undetermined	Undetermined	Undetermined	Undetermined		Undetermined	32.763	Undetermined	24.195	Undetermined	Undetermined	Undetermined	Undetermined	Undetermined	Undetermined	Undetermined	.	.	.	.	.	.	.	.	.	.	.	.	.	.	.	.	.	.	.	32.763	.	.	.	.	.	.	.	24.195	.	1
353	Undetermined	Undetermined	Undetermined	Undetermined		Undetermined	Undetermined	Undetermined	Undetermined	Undetermined	Undetermined	Undetermined	Undetermined	Undetermined	Undetermined	Undetermined	.	.	.	.	.	.	.	.	.	.	.	.	.	.	.	.	.	.	.	.	.	.	.	.	.	.	.	.	.	1
354	Undetermined	Undetermined	Undetermined	Undetermined		Undetermined	Undetermined	Undetermined	Undetermined	Undetermined	Undetermined	Undetermined	Undetermined	20.449	Undetermined	Undetermined	.	.	.	.	.	.	.	.	.	.	.	.	.	.	.	.	.	.	20.449	.	.	.	.	.	.	.	.	.	.	1
355	Undetermined	Undetermined	Undetermined	Undetermined		Undetermined	Undetermined	Undetermined	Undetermined	Undetermined	Undetermined	Undetermined	Undetermined	Undetermined	Undetermined	Undetermined	.	.	.	.	.	.	.	.	.	.	.	.	.	.	.	.	.	.	.	.	.	.	.	.	.	.	.	.	.	1
356	Undetermined	Undetermined	Undetermined	Undetermined		Undetermined	36.167	Undetermined	Undetermined	Undetermined	Undetermined	Undetermined	Undetermined	Undetermined	Undetermined	Undetermined	.	.	.	.	.	.	.	.	.	.	.	.	.	.	.	.	.	.	.	.	.	.	.	.	.	.	.	.	.	1
357	Undetermined	Undetermined	24.645	Undetermined		Undetermined	Undetermined	Undetermined	Undetermined	Undetermined	Undetermined	Undetermined	Undetermined	Undetermined	Undetermined	Undetermined	.	.	.	.	.	.	.	.	.	.	.	.	.	.	.	.	.	.	.	.	.	24.645	.	.	.	.	.	.	.	1
358	Undetermined	Undetermined	Undetermined	Undetermined		Undetermined	Undetermined	Undetermined	Undetermined	Undetermined	Undetermined	Undetermined	Undetermined	Undetermined	Undetermined	Undetermined	.	.	.	.	.	.	.	.	.	.	.	.	.	.	.	.	.	.	.	.	.	.	.	.	.	.	.	.	.	1
359	Undetermined	Undetermined	32.087	Undetermined		Undetermined	35.398	Undetermined	Undetermined	27.299	Undetermined	Undetermined	Undetermined	Undetermined	Undetermined	Undetermined	.	.	.	.	.	.	.	.	.	.	.	.	.	.	.	.	.	.	.	.	.	32.087	.	.	.	.	.	.	27.299	1
360	Undetermined	Undetermined	29.762	Undetermined		Undetermined	28.9	Undetermined	Undetermined	Undetermined	Undetermined	Undetermined	Undetermined	Undetermined	Undetermined	Undetermined	.	.	.	.	.	.	.	.	.	.	.	.	.	.	.	.	.	.	.	28.9	.	29.762	.	.	.	.	.	.	.	1
361	Undetermined	Undetermined	28.372	39.913		Undetermined	28.961	20.356	22.263	34.582	Undetermined	Undetermined	Undetermined	Undetermined	Undetermined	Undetermined	.	.	.	.	.	.	.	.	.	.	.	.	.	.	.	.	.	.	.	28.961	.	28.372	.	.	.	.	20.356	22.263	34.582	1
362	Undetermined	Undetermined	Undetermined	Undetermined		Undetermined	Undetermined	34.054	Undetermined	Undetermined	Undetermined	Undetermined	Undetermined	Undetermined	Undetermined	Undetermined	.	.	.	.	.	.	.	.	.	.	.	.	.	.	.	.	.	.	.	.	.	.	.	.	.	.	34.054	.	.	1
363	Undetermined	Undetermined	Undetermined	Undetermined		Undetermined	25.824	35.352	Undetermined	Undetermined	Undetermined	Undetermined	Undetermined	Undetermined	25.212	Undetermined	.	.	.	.	.	.	.	.	.	.	.	.	.	.	.	.	.	.	.	25.824	.	.	.	.	25.212	.	.	.	.	1
364	Undetermined	Undetermined	Undetermined	Undetermined		Undetermined	Undetermined	Undetermined	Undetermined	Undetermined	Undetermined	Undetermined	Undetermined	Undetermined	Undetermined	Undetermined	.	.	.	.	.	.	.	.	.	.	.	.	.	.	.	.	.	.	.	.	.	.	.	.	.	.	.	.	.	1
365	Undetermined	Undetermined	28.922	28.727		Undetermined	Undetermined	Undetermined	Undetermined	Undetermined	Undetermined	Undetermined	Undetermined	Undetermined	Undetermined	Undetermined	.	.	.	.	.	.	.	.	.	.	.	.	.	.	.	.	.	.	.	.	.	28.922	28.727	.	.	.	.	.	.	1
366	Undetermined	Undetermined	Undetermined	Undetermined		Undetermined	Undetermined	Undetermined	Undetermined	Undetermined	39.877	Undetermined	Undetermined	Undetermined	Undetermined	Undetermined	.	.	.	.	.	.	.	.	.	.	.	.	.	.	.	.	.	.	.	.	.	.	.	.	.	.	.	.	.	1
367	Undetermined	Undetermined	Undetermined	Undetermined		Undetermined	29.348	Undetermined	Undetermined	Undetermined	Undetermined	Undetermined	Undetermined	Undetermined	Undetermined	Undetermined	.	.	.	.	.	.	.	.	.	.	.	.	.	.	.	.	.	.	.	29.348	.	.	.	.	.	.	.	.	.	1
368	Undetermined	Undetermined	Undetermined	Undetermined		Undetermined	18.802	Undetermined	Undetermined	Undetermined	Undetermined	Undetermined	Undetermined	Undetermined	Undetermined	Undetermined	.	.	.	.	.	.	.	.	.	.	.	.	.	.	.	.	.	.	.	18.802	.	.	.	.	.	.	.	.	.	1
369	Undetermined	Undetermined	Undetermined	Undetermined		Undetermined	31.828	Undetermined	Undetermined	Undetermined	Undetermined	Undetermined	Undetermined	Undetermined	Undetermined	Undetermined	.	.	.	.	.	.	.	.	.	.	.	.	.	.	.	.	.	.	.	31.828	.	.	.	.	.	.	.	.	.	1
370	Undetermined	Undetermined	Undetermined	Undetermined		32.288	33.965	Undetermined	Undetermined	Undetermined	Undetermined	Undetermined	Undetermined	Undetermined	Undetermined	Undetermined	.	.	.	.	.	.	.	.	.	.	.	.	.	.	.	.	.	.	.	33.965	32.288	.	.	.	.	.	.	.	.	1
371	Undetermined	Undetermined	Undetermined	Undetermined		Undetermined	36.204	Undetermined	Undetermined	Undetermined	Undetermined	Undetermined	Undetermined	Undetermined	Undetermined	Undetermined	.	.	.	.	.	.	.	.	.	.	.	.	.	.	.	.	.	.	.	.	.	.	.	.	.	.	.	.	.	1
372	Undetermined	Undetermined	Undetermined	Undetermined		Undetermined	Undetermined	Undetermined	Undetermined	Undetermined	Undetermined	Undetermined	Undetermined	Undetermined	Undetermined	Undetermined	.	.	.	.	.	.	.	.	.	.	.	.	.	.	.	.	.	.	.	.	.	.	.	.	.	.	.	.	.	1
373	Undetermined	Undetermined	30.016	Undetermined		Undetermined	31.408	Undetermined	Undetermined	Undetermined	Undetermined	36.544	Undetermined	Undetermined	Undetermined	Undetermined	.	.	.	.	.	.	.	.	.	.	.	.	.	.	.	.	.	.	.	31.408	.	30.016	.	.	.	.	.	.	.	1
374	Undetermined	Undetermined	Undetermined	Undetermined		Undetermined	Undetermined	Undetermined	Undetermined	Undetermined	Undetermined	Undetermined	Undetermined	Undetermined	Undetermined	Undetermined	.	.	.	.	.	.	.	.	.	.	.	.	.	.	.	.	.	.	.	.	.	.	.	.	.	.	.	.	.	1
